# Supplementary material for: Systematic identification and expression analysis of bHLH gene family reveal their relevance to abiotic stress response and anthocyanin biosynthesis in sweetpotato
Source: BMC Plant Biol. 2024 Mar 1;24:156. doi: 10.1186/s12870-024-04788-0 (PMC10905920; doi:10.1186/s12870-024-04788-0)
Supplement: Supplementary file 1 — Supplementary Material 1 [file 12870_2024_4788_MOESM1_ESM.xlsx]

## Sheet: hitdata
Additional file 4. The conserved domain search of sweetpotato IbbHLH proteins using the Batcch CD-Search Tool of NCBI.
Query	Hit type	PSSM-ID	From	To	E-Value	Bitscore	Accession	Short name	Incomplete	Superfamily
Q#1 - >IbbHLH1	specific	381452	79	154	8.31887e-37	123.983	cd11446	bHLH_AtILR3_like	-	cl00081
Q#1 - >IbbHLH1	superfamily	459244	147	175	0.00825924	36.412	cl45899	ClyA-like superfamily	NC	-
Q#2 - >IbbHLH2	superfamily	444684	85	145	6.64032e-39	128.619	cl00081	bHLH_SF superfamily	-	-
Q#3 - >IbbHLH3	superfamily	444684	84	144	6.54295e-37	125.922	cl00081	bHLH_SF superfamily	-	-
Q#4 - >IbbHLH4	superfamily	444684	88	159	3.95319e-38	130.16	cl00081	bHLH_SF superfamily	-	-
Q#4 - >IbbHLH4	superfamily	165468	157	209	0.00553731	37.9502	cl30881	PHA03201 superfamily	C	-
Q#5 - >IbbHLH5	superfamily	444684	106	179	1.60977e-29	106.009	cl00081	bHLH_SF superfamily	-	-
Q#6 - >IbbHLH6	superfamily	444684	130	189	3.1176e-26	97.1491	cl00081	bHLH_SF superfamily	C	-
Q#7 - >IbbHLH7	superfamily	444684	144	174	1.66851e-13	64.4071	cl00081	bHLH_SF superfamily	C	-
Q#8 - >IbbHLH8	superfamily	444684	70	142	1.48614e-16	72.3359	cl00081	bHLH_SF superfamily	-	-
Q#9 - >IbbHLH9	superfamily	444684	91	175	2.1784e-15	69.2981	cl00081	bHLH_SF superfamily	-	-
Q#10 - >IbbHLH10	superfamily	444684	90	128	1.35037e-15	69.6833	cl00081	bHLH_SF superfamily	C	-
Q#11 - >IbbHLH11	specific	381399	10	63	5.23129e-17	69.5175	cd11393	bHLH_AtbHLH_like	-	cl00081
Q#12 - >IbbHLH12	specific	381399	333	386	5.38737e-22	88.0071	cd11393	bHLH_AtbHLH_like	-	cl00081
Q#13 - >IbbHLH13	specific	381399	349	402	6.09728e-22	88.0071	cd11393	bHLH_AtbHLH_like	-	cl00081
Q#14 - >IbbHLH14	specific	381485	600	669	6.7097e-43	149.623	cd18915	bHLH_AtLHW_like	-	cl00081
Q#14 - >IbbHLH14	specific	433778	4	150	6.86236e-26	103.452	pfam14215	bHLH-MYC_N	N	cl16716
Q#15 - >IbbHLH15	superfamily	444684	65	108	8.4198e-10	50.3136	cl00081	bHLH_SF superfamily	N	-
Q#16 - >IbbHLH16	specific	381451	293	354	5.44967e-37	129.799	cd11445	bHLH_AtPIF_like	-	cl00081
Q#17 - >IbbHLH17	superfamily	444684	588	658	3.56096e-36	130.363	cl00081	bHLH_SF superfamily	-	-
Q#17 - >IbbHLH17	specific	433778	103	242	6.4807e-29	112.312	pfam14215	bHLH-MYC_N	-	cl16716
Q#18 - >IbbHLH18	specific	381455	379	443	1.04357e-43	149.464	cd11449	bHLH_AtAIB_like	-	cl00081
Q#18 - >IbbHLH18	specific	433778	79	256	1.91136e-28	110	pfam14215	bHLH-MYC_N	-	cl16716
Q#19 - >IbbHLH19	superfamily	444684	175	236	5.80795e-19	80.564	cl00081	bHLH_SF superfamily	C	-
Q#20 - >IbbHLH20	specific	381399	215	260	8.37457e-19	79.1475	cd11393	bHLH_AtbHLH_like	-	cl00081
Q#21 - >IbbHLH21	specific	381489	161	246	3.07722e-59	186.109	cd18919	bHLH_AtBPE_like	-	cl00081
Q#22 - >IbbHLH22	specific	381489	161	245	2.32328e-59	186.109	cd18919	bHLH_AtBPE_like	-	cl00081
Q#23 - >IbbHLH23	specific	381399	173	226	6.04647e-18	74.5251	cd11393	bHLH_AtbHLH_like	-	cl00081
Q#24 - >IbbHLH24	specific	381489	257	342	1.17073e-60	191.887	cd18919	bHLH_AtBPE_like	-	cl00081
Q#25 - >IbbHLH25	superfamily	444684	12	73	6.67166e-15	65.4023	cl00081	bHLH_SF superfamily	-	-
Q#26 - >IbbHLH26	superfamily	444684	12	73	8.33528e-12	59.2391	cl00081	bHLH_SF superfamily	-	-
Q#27 - >IbbHLH27	superfamily	444684	14	75	2.55168e-08	48.4535	cl00081	bHLH_SF superfamily	-	-
Q#28 - >IbbHLH28	superfamily	444684	1	64	1.4965e-06	43.0607	cl00081	bHLH_SF superfamily	-	-
Q#29 - >IbbHLH29	superfamily	444684	1	64	5.26274e-10	52.3055	cl00081	bHLH_SF superfamily	-	-
Q#30 - >IbbHLH30	superfamily	444684	12	73	1.71165e-10	54.2315	cl00081	bHLH_SF superfamily	-	-
Q#31 - >IbbHLH31	superfamily	444684	139	203	1.20527e-31	112.921	cl00081	bHLH_SF superfamily	-	-
Q#32 - >IbbHLH32	specific	381488	291	357	1.72552e-32	118.205	cd18918	bHLH_AtMYC1_like	-	cl00081
Q#33 - >IbbHLH33	specific	381451	268	331	1.42766e-34	123.251	cd11445	bHLH_AtPIF_like	-	cl00081
Q#34 - >IbbHLH34	superfamily	178003	630	861	1.19142e-83	268.938	cl28974	PLN02375 superfamily	-	-
Q#34 - >IbbHLH34	specific	433778	48	235	1.31585e-55	187.811	pfam14215	bHLH-MYC_N	-	cl16716
Q#34 - >IbbHLH34	specific	381455	448	520	3.82477e-44	153.701	cd11449	bHLH_AtAIB_like	-	cl00081
Q#35 - >IbbHLH35	specific	433778	11	196	7.29597e-42	141.587	pfam14215	bHLH-MYC_N	-	cl16716
Q#36 - >IbbHLH36	superfamily	444684	133	191	4.42177e-31	111.743	cl00081	bHLH_SF superfamily	-	-
Q#37 - >IbbHLH37	specific	381455	281	347	5.62344e-41	140.219	cd11449	bHLH_AtAIB_like	-	cl00081
Q#37 - >IbbHLH37	specific	433778	53	183	8.8595e-33	120.401	pfam14215	bHLH-MYC_N	-	cl16716
Q#38 - >IbbHLH38	specific	381455	338	417	7.52011e-40	138.293	cd11449	bHLH_AtAIB_like	-	cl00081
Q#38 - >IbbHLH38	specific	433778	53	222	1.84636e-36	131.186	pfam14215	bHLH-MYC_N	-	cl16716
Q#39 - >IbbHLH39	specific	381489	234	319	9.00773e-65	201.902	cd18919	bHLH_AtBPE_like	-	cl00081
Q#40 - >IbbHLH40	specific	381460	61	118	1.98171e-34	116.723	cd11454	bHLH_AtIND_like	-	cl00081
Q#41 - >IbbHLH41	specific	381485	632	701	1.70297e-38	137.682	cd18915	bHLH_AtLHW_like	-	cl00081
Q#41 - >IbbHLH41	specific	433778	5	182	7.06758e-32	121.171	pfam14215	bHLH-MYC_N	-	cl16716
Q#41 - >IbbHLH41	superfamily	449355	894	970	8.66893e-07	49.0081	cl14782	RNase_H_like superfamily	N	-
Q#42 - >IbbHLH42	specific	381485	757	826	8.46087e-39	138.452	cd18915	bHLH_AtLHW_like	-	cl00081
Q#42 - >IbbHLH42	specific	433778	14	189	1.97446e-31	119.63	pfam14215	bHLH-MYC_N	-	cl16716
Q#43 - >IbbHLH43	specific	381399	287	334	9.13561e-17	73.3695	cd11393	bHLH_AtbHLH_like	-	cl00081
Q#44 - >IbbHLH44	superfamily	444684	2	47	0.000222654	37.2827	cl00081	bHLH_SF superfamily	N	-
Q#45 - >IbbHLH45	superfamily	444684	1	50	4.75532e-05	39.2087	cl00081	bHLH_SF superfamily	-	-
Q#46 - >IbbHLH46	superfamily	444684	9	70	1.50822e-15	67.3283	cl00081	bHLH_SF superfamily	-	-
Q#47 - >IbbHLH47	superfamily	444684	1	51	9.13811e-10	51.5351	cl00081	bHLH_SF superfamily	-	-
Q#48 - >IbbHLH48	superfamily	444684	14	78	1.20854e-10	54.6167	cl00081	bHLH_SF superfamily	-	-
Q#49 - >IbbHLH49	superfamily	444684	11	78	3.60531e-09	50.3795	cl00081	bHLH_SF superfamily	-	-
Q#50 - >IbbHLH50	superfamily	444684	11	79	1.90925e-09	51.5351	cl00081	bHLH_SF superfamily	-	-
Q#51 - >IbbHLH51	specific	381489	130	215	3.45556e-61	187.649	cd18919	bHLH_AtBPE_like	-	cl00081
Q#52 - >IbbHLH52	specific	381489	240	325	1.99007e-62	198.05	cd18919	bHLH_AtBPE_like	-	cl00081
Q#53 - >IbbHLH53	specific	381459	111	187	5.15607e-46	152.627	cd11453	bHLH_AtBIM_like	-	cl00081
Q#54 - >IbbHLH54	specific	381461	97	176	1.20953e-34	120.091	cd11455	bHLH_AtAIG1_like	-	cl00081
Q#54 - >IbbHLH54	superfamily	447686	191	259	6.09325e-06	43.2118	cl09141	ACT superfamily	-	-
Q#55 - >IbbHLH55	superfamily	444684	135	198	9.46297e-31	109.069	cl00081	bHLH_SF superfamily	-	-
Q#56 - >IbbHLH56	specific	381489	131	216	2.30992e-61	188.035	cd18919	bHLH_AtBPE_like	-	cl00081
Q#57 - >IbbHLH57	specific	381461	127	205	2.57405e-31	112.387	cd11455	bHLH_AtAIG1_like	-	cl00081
Q#57 - >IbbHLH57	superfamily	447686	218	291	1.47663e-09	53.6122	cl09141	ACT superfamily	-	-
Q#58 - >IbbHLH58	specific	381489	281	375	7.89895e-59	188.42	cd18919	bHLH_AtBPE_like	-	cl00081
Q#59 - >IbbHLH59	specific	381452	77	152	8.64345e-35	118.59	cd11446	bHLH_AtILR3_like	-	cl00081
Q#60 - >IbbHLH60	specific	381399	86	137	3.60714e-09	51.4132	cd11393	bHLH_AtbHLH_like	-	cl00081
Q#61 - >IbbHLH61	specific	381450	146	201	4.28058e-15	66.8772	cd11444	bHLH_AtIBH1_like	-	cl00081
Q#62 - >IbbHLH62	specific	381449	297	363	1.81733e-37	131.732	cd11443	bHLH_AtAMS_like	-	cl00081
Q#62 - >IbbHLH62	superfamily	447686	417	456	1.86482e-05	42.4649	cl09141	ACT superfamily	C	-
Q#63 - >IbbHLH63	superfamily	444684	42	108	5.71838e-32	111.845	cl00081	bHLH_SF superfamily	-	-
Q#64 - >IbbHLH64	specific	381454	40	99	2.63746e-41	135.938	cd11448	bHLH_AtFAMA_like	C	cl00081
Q#65 - >IbbHLH65	specific	433778	36	170	1.46211e-29	113.467	pfam14215	bHLH-MYC_N	C	cl16716
Q#65 - >IbbHLH65	superfamily	444684	436	473	2.08103e-08	51.2379	cl00081	bHLH_SF superfamily	N	-
Q#66 - >IbbHLH66	superfamily	444684	74	172	5.61444e-16	71.1803	cl00081	bHLH_SF superfamily	-	-
Q#67 - >IbbHLH67	superfamily	433778	17	66	2.09736e-10	58.3837	cl16716	bHLH-MYC_N superfamily	C	-
Q#67 - >IbbHLH67	superfamily	444684	324	351	0.00270229	36.2443	cl00081	bHLH_SF superfamily	NC	-
Q#68 - >IbbHLH68	specific	433778	11	178	5.96964e-44	152.372	pfam14215	bHLH-MYC_N	-	cl16716
Q#68 - >IbbHLH68	superfamily	444684	380	408	2.95691e-05	42.4075	cl00081	bHLH_SF superfamily	N	-
Q#69 - >IbbHLH69	specific	433778	26	193	8.27849e-44	153.143	pfam14215	bHLH-MYC_N	-	cl16716
Q#69 - >IbbHLH69	superfamily	444684	444	490	7.03131e-14	67.0602	cl00081	bHLH_SF superfamily	-	-
Q#70 - >IbbHLH70	superfamily	444684	119	166	4.08686e-09	50.3136	cl00081	bHLH_SF superfamily	-	-
Q#71 - >IbbHLH71	superfamily	444684	47	117	1.96707e-29	104.912	cl00081	bHLH_SF superfamily	-	-
Q#72 - >IbbHLH72	specific	381461	48	125	5.03863e-33	115.083	cd11455	bHLH_AtAIG1_like	-	cl00081
Q#72 - >IbbHLH72	specific	153145	163	204	0.00110396	36.7573	cd04873	ACT_UUR-ACR-like	C	cl09141
Q#73 - >IbbHLH73	superfamily	444684	116	178	8.67859e-25	94.3672	cl00081	bHLH_SF superfamily	-	-
Q#73 - >IbbHLH73	specific	153145	207	240	0.000777486	37.1425	cd04873	ACT_UUR-ACR-like	C	cl09141
Q#74 - >IbbHLH74	superfamily	444684	89	144	1.4035e-16	72.0256	cl00081	bHLH_SF superfamily	-	-
Q#74 - >IbbHLH74	specific	153145	171	204	0.00125253	36.3721	cd04873	ACT_UUR-ACR-like	C	cl09141
Q#75 - >IbbHLH75	specific	381451	116	178	4.00003e-37	128.259	cd11445	bHLH_AtPIF_like	-	cl00081
Q#76 - >IbbHLH76	specific	381460	117	173	4.36028e-37	124.426	cd11454	bHLH_AtIND_like	-	cl00081
Q#77 - >IbbHLH77	specific	381450	47	94	5.55668e-12	55.7064	cd11444	bHLH_AtIBH1_like	-	cl00081
Q#78 - >IbbHLH78	specific	381399	10	63	5.23129e-17	69.5175	cd11393	bHLH_AtbHLH_like	-	cl00081
Q#79 - >IbbHLH79	specific	381460	62	119	2.68788e-34	116.723	cd11454	bHLH_AtIND_like	-	cl00081
Q#80 - >IbbHLH80	specific	433778	17	179	1.04824e-45	155.454	pfam14215	bHLH-MYC_N	-	cl16716
Q#80 - >IbbHLH80	superfamily	444684	288	347	5.52071e-37	130.204	cl00081	bHLH_SF superfamily	C	-
Q#81 - >IbbHLH81	superfamily	444684	393	458	4.34957e-19	81.4428	cl00081	bHLH_SF superfamily	-	-
Q#82 - >IbbHLH82	superfamily	444684	396	456	1.85496e-19	82.5984	cl00081	bHLH_SF superfamily	-	-
Q#83 - >IbbHLH83	superfamily	444684	391	456	3.94874e-19	81.828	cl00081	bHLH_SF superfamily	-	-
Q#84 - >IbbHLH84	specific	381399	233	282	3.36119e-21	86.0811	cd11393	bHLH_AtbHLH_like	-	cl00081
Q#85 - >IbbHLH85	specific	381484	102	178	1.16801e-27	101.611	cd18914	bHLH_AtORG2_like	-	cl00081
Q#85 - >IbbHLH85	superfamily	447686	221	276	0.00350215	35.2497	cl09141	ACT superfamily	-	-
Q#86 - >IbbHLH86	superfamily	444684	69	136	1.47521e-39	133.241	cl00081	bHLH_SF superfamily	-	-
Q#87 - >IbbHLH87	specific	381460	92	148	1.75728e-37	124.041	cd11454	bHLH_AtIND_like	-	cl00081
Q#88 - >IbbHLH88	superfamily	444684	254	315	3.06526e-10	55.7723	cl00081	bHLH_SF superfamily	-	-
Q#89 - >IbbHLH89	superfamily	444684	14	79	4.46798e-08	47.6831	cl00081	bHLH_SF superfamily	-	-
Q#89 - >IbbHLH89	superfamily	223092	23	142	0.00673828	36.0848	cl33739	AlaS superfamily	N	-
Q#90 - >IbbHLH90	superfamily	444684	11	90	3.91846e-09	50.3795	cl00081	bHLH_SF superfamily	-	-
Q#91 - >IbbHLH91	superfamily	444684	11	84	6.5122e-09	49.6091	cl00081	bHLH_SF superfamily	-	-
Q#92 - >IbbHLH92	superfamily	444684	11	78	4.86213e-09	49.9943	cl00081	bHLH_SF superfamily	-	-
Q#93 - >IbbHLH93	superfamily	444684	10	71	8.42379e-15	65.4023	cl00081	bHLH_SF superfamily	-	-
Q#94 - >IbbHLH94	superfamily	444684	1	64	6.11069e-10	52.3055	cl00081	bHLH_SF superfamily	-	-
Q#95 - >IbbHLH95	superfamily	444684	14	76	4.31585e-14	63.4763	cl00081	bHLH_SF superfamily	-	-
Q#96 - >IbbHLH96	superfamily	444684	15	76	4.0863e-13	60.7799	cl00081	bHLH_SF superfamily	-	-
Q#97 - >IbbHLH97	specific	381450	109	159	1.613e-14	64.566	cd11444	bHLH_AtIBH1_like	-	cl00081
Q#98 - >IbbHLH98	superfamily	444684	110	174	3.9014e-37	127.848	cl00081	bHLH_SF superfamily	-	-
Q#99 - >IbbHLH99	specific	381460	33	92	2.30641e-40	130.204	cd11454	bHLH_AtIND_like	-	cl00081
Q#100 - >IbbHLH100	specific	381484	21	86	2.37423e-23	87.7439	cd18914	bHLH_AtORG2_like	-	cl00081
Q#101 - >IbbHLH101	specific	178072	817	922	3.38806e-55	185.795	PLN02453	PLN02453	-	cl15848
Q#101 - >IbbHLH101	specific	381489	198	283	6.9947e-55	184.183	cd18919	bHLH_AtBPE_like	-	cl00081
Q#101 - >IbbHLH101	superfamily	227721	394	677	2.53162e-54	198.097	cl35001	Pgu1 superfamily	C	-
Q#102 - >IbbHLH102	specific	381399	284	330	2.2792e-15	69.5175	cd11393	bHLH_AtbHLH_like	-	cl00081
Q#103 - >IbbHLH103	specific	381484	116	184	6.9101e-28	102.767	cd18914	bHLH_AtORG2_like	-	cl00081
Q#104 - >IbbHLH104	superfamily	444684	89	153	6.44741e-20	80.8103	cl00081	bHLH_SF superfamily	-	-
Q#105 - >IbbHLH105	superfamily	444684	6	48	7.87483e-06	41.1655	cl00081	bHLH_SF superfamily	C	-
Q#106 - >IbbHLH106	specific	381461	52	130	2.86814e-33	115.854	cd11455	bHLH_AtAIG1_like	-	cl00081
Q#106 - >IbbHLH106	specific	153145	155	198	8.71145e-07	45.2317	cd04873	ACT_UUR-ACR-like	C	cl09141
Q#107 - >IbbHLH107	specific	381399	158	203	3.54049e-14	64.8951	cd11393	bHLH_AtbHLH_like	-	cl00081
Q#108 - >IbbHLH108	specific	381399	340	392	7.192e-15	68.7471	cd11393	bHLH_AtbHLH_like	-	cl00081
Q#109 - >IbbHLH109	specific	381399	299	351	3.49012e-15	69.5175	cd11393	bHLH_AtbHLH_like	-	cl00081
Q#110 - >IbbHLH110	specific	381399	211	260	2.96575e-21	86.0811	cd11393	bHLH_AtbHLH_like	-	cl00081
Q#111 - >IbbHLH111	superfamily	444684	260	324	3.51372e-32	117.543	cl00081	bHLH_SF superfamily	-	-
Q#112 - >IbbHLH112	specific	381489	152	237	6.77336e-60	184.953	cd18919	bHLH_AtBPE_like	-	cl00081
Q#113 - >IbbHLH113	specific	381458	219	291	4.95936e-34	121.802	cd11452	bHLH_AtNAI1_like	-	cl00081
Q#114 - >IbbHLH114	superfamily	444684	136	208	1.03319e-26	99.0751	cl00081	bHLH_SF superfamily	-	-
Q#115 - >IbbHLH115	superfamily	444684	149	219	3.81317e-26	98.6044	cl00081	bHLH_SF superfamily	-	-
Q#115 - >IbbHLH115	specific	153145	247	288	0.000689858	37.5277	cd04873	ACT_UUR-ACR-like	C	cl09141
Q#116 - >IbbHLH116	specific	381460	234	296	2.88334e-36	124.812	cd11454	bHLH_AtIND_like	-	cl00081
Q#117 - >IbbHLH117	specific	381489	173	258	1.3812e-61	193.042	cd18919	bHLH_AtBPE_like	-	cl00081
Q#118 - >IbbHLH118	specific	381399	230	277	7.79235e-19	78.7623	cd11393	bHLH_AtbHLH_like	-	cl00081
Q#119 - >IbbHLH119	superfamily	444684	118	177	1.00189e-38	131.315	cl00081	bHLH_SF superfamily	C	-
Q#120 - >IbbHLH120	superfamily	444684	43	99	6.72899e-27	100.24	cl00081	bHLH_SF superfamily	N	-
Q#121 - >IbbHLH121	superfamily	444684	49	123	1.06545e-18	77.3734	cl00081	bHLH_SF superfamily	-	-
Q#122 - >IbbHLH122	specific	381399	201	246	5.09715e-20	80.6883	cd11393	bHLH_AtbHLH_like	-	cl00081
Q#123 - >IbbHLH123	specific	381489	144	229	3.30538e-60	184.953	cd18919	bHLH_AtBPE_like	-	cl00081
Q#124 - >IbbHLH124	specific	433778	15	187	1.22361e-55	180.492	pfam14215	bHLH-MYC_N	-	cl16716
Q#124 - >IbbHLH124	specific	381455	267	339	1.78056e-38	133.671	cd11449	bHLH_AtAIB_like	-	cl00081
Q#125 - >IbbHLH125	specific	381458	165	236	2.30488e-36	126.039	cd11452	bHLH_AtNAI1_like	-	cl00081
Q#126 - >IbbHLH126	superfamily	444684	301	361	7.78992e-07	45.8458	cl00081	bHLH_SF superfamily	-	-
Q#127 - >IbbHLH127	specific	381452	81	156	9.12329e-33	113.582	cd11446	bHLH_AtILR3_like	-	cl00081
Q#127 - >IbbHLH127	superfamily	237629	136	179	0.00168373	38.1974	cl36337	PRK14160 superfamily	C	-
Q#128 - >IbbHLH128	superfamily	444684	1	39	3.92239e-07	45.3622	cl00081	bHLH_SF superfamily	N	-
Q#128 - >IbbHLH128	specific	153145	56	123	1.70968e-05	40.6093	cd04873	ACT_UUR-ACR-like	-	cl09141
Q#129 - >IbbHLH129	specific	433778	14	152	1.67946e-25	102.296	pfam14215	bHLH-MYC_N	-	cl16716
Q#129 - >IbbHLH129	superfamily	444684	552	579	2.78479e-05	42.5377	cl00081	bHLH_SF superfamily	C	-
Q#130 - >IbbHLH130	specific	381449	355	427	1.18607e-38	135.969	cd11443	bHLH_AtAMS_like	-	cl00081
Q#130 - >IbbHLH130	superfamily	447686	478	517	3.38869e-05	42.0797	cl09141	ACT superfamily	C	-
Q#131 - >IbbHLH131	superfamily	444684	438	478	1.49638e-15	71.2491	cl00081	bHLH_SF superfamily	-	-
Q#132 - >IbbHLH132	superfamily	444684	230	280	2.52647e-18	77.8173	cl00081	bHLH_SF superfamily	-	-
Q#133 - >IbbHLH133	superfamily	444684	236	286	4.96426e-18	77.0469	cl00081	bHLH_SF superfamily	-	-
Q#134 - >IbbHLH134	specific	381484	47	123	5.25684e-22	86.2031	cd18914	bHLH_AtORG2_like	-	cl00081
Q#135 - >IbbHLH135	specific	433778	85	267	1.55589e-53	179.722	pfam14215	bHLH-MYC_N	-	cl16716
Q#135 - >IbbHLH135	specific	381455	479	555	6.88714e-47	159.864	cd11449	bHLH_AtAIB_like	-	cl00081
Q#136 - >IbbHLH136	specific	381454	102	161	1.05662e-45	149.42	cd11448	bHLH_AtFAMA_like	C	cl00081
Q#137 - >IbbHLH137	specific	381460	140	196	3.28113e-39	129.819	cd11454	bHLH_AtIND_like	-	cl00081
Q#138 - >IbbHLH138	superfamily	444684	262	324	2.9004e-25	96.3069	cl00081	bHLH_SF superfamily	-	-
Q#139 - >IbbHLH139	specific	381489	56	141	2.93605e-58	176.479	cd18919	bHLH_AtBPE_like	-	cl00081
Q#140 - >IbbHLH140	superfamily	444684	169	268	9.5091e-22	87.8188	cl00081	bHLH_SF superfamily	-	-
Q#141 - >IbbHLH141	superfamily	444684	170	224	1.40552e-34	121.344	cl00081	bHLH_SF superfamily	C	-
Q#141 - >IbbHLH141	specific	433778	21	118	3.54364e-24	95.748	pfam14215	bHLH-MYC_N	N	cl16716
Q#142 - >IbbHLH142	superfamily	433778	14	190	1.71702e-23	93.4368	cl16716	bHLH-MYC_N superfamily	-	-
Q#143 - >IbbHLH143	specific	381489	154	239	4.93456e-60	185.338	cd18919	bHLH_AtBPE_like	-	cl00081
Q#144 - >IbbHLH144	specific	381450	127	182	1.11251e-14	65.7216	cd11444	bHLH_AtIBH1_like	-	cl00081
Q#145 - >IbbHLH145	specific	381450	127	182	1.29711e-14	65.3364	cd11444	bHLH_AtIBH1_like	-	cl00081
Q#146 - >IbbHLH146	specific	381399	304	354	2.48027e-21	86.4663	cd11393	bHLH_AtbHLH_like	-	cl00081
Q#147 - >IbbHLH147	specific	381451	895	957	1.4555e-36	131.725	cd11445	bHLH_AtPIF_like	-	cl00081
Q#147 - >IbbHLH147	superfamily	450175	626	667	3.73681e-22	90.3206	cl17238	RING_Ubox superfamily	-	-
Q#148 - >IbbHLH148	specific	433778	107	276	2.3907e-32	119.63	pfam14215	bHLH-MYC_N	-	cl16716
Q#149 - >IbbHLH149	specific	381460	228	290	1.1385e-37	128.278	cd11454	bHLH_AtIND_like	-	cl00081
Q#149 - >IbbHLH149	superfamily	227519	85	255	0.00916512	37.7975	cl34937	BMS1 superfamily	NC	-
Q#150 - >IbbHLH150	specific	381489	225	310	1.09997e-59	188.035	cd18919	bHLH_AtBPE_like	-	cl00081
Q#151 - >IbbHLH151	superfamily	444684	200	258	7.24364e-27	101.301	cl00081	bHLH_SF superfamily	-	-
Q#152 - >IbbHLH152	specific	271161	365	638	2.17025e-154	445.477	cd09253	AP-4_Mu4_Cterm	-	cl10970
Q#152 - >IbbHLH152	specific	341442	208	330	7.03602e-76	238.216	cd14838	AP4_Mu_N	-	cl38905
Q#152 - >IbbHLH152	superfamily	444684	30	114	5.68674e-20	84.2674	cl00081	bHLH_SF superfamily	-	-
Q#153 - >IbbHLH153	superfamily	444684	329	380	2.09595e-12	61.2748	cl00081	bHLH_SF superfamily	-	-
Q#154 - >IbbHLH154	specific	381454	128	188	2.63142e-42	141.33	cd11448	bHLH_AtFAMA_like	-	cl00081
Q#155 - >IbbHLH155	specific	381489	319	404	3.25194e-64	203.443	cd18919	bHLH_AtBPE_like	-	cl00081
Q#156 - >IbbHLH156	superfamily	444684	288	339	5.78161e-10	55.462	cl00081	bHLH_SF superfamily	-	-
Q#156 - >IbbHLH156	superfamily	433778	83	121	1.11109e-06	47.9833	cl16716	bHLH-MYC_N superfamily	C	-
Q#157 - >IbbHLH157	superfamily	444684	66	162	1.57243e-17	76.5634	cl00081	bHLH_SF superfamily	-	-
Q#157 - >IbbHLH157	superfamily	447686	181	248	0.00180595	36.6634	cl09141	ACT superfamily	-	-
Q#158 - >IbbHLH158	superfamily	444684	123	191	1.34738e-43	143.737	cl00081	bHLH_SF superfamily	-	-
Q#159 - >IbbHLH159	superfamily	444684	98	160	6.72388e-13	62.2914	cl00081	bHLH_SF superfamily	-	-
Q#159 - >IbbHLH159	specific	426468	224	277	0.000304331	38.4424	pfam01842	ACT	-	cl09141
Q#160 - >IbbHLH160	specific	381489	78	163	1.45348e-56	175.708	cd18919	bHLH_AtBPE_like	-	cl00081
Q#161 - >IbbHLH161	superfamily	444684	326	366	9.81213e-17	74.7159	cl00081	bHLH_SF superfamily	-	-
Q#162 - >IbbHLH162	superfamily	444684	1	63	1.387e-39	129.774	cl00081	bHLH_SF superfamily	-	-
Q#163 - >IbbHLH163	superfamily	444684	1	63	9.47105e-40	130.16	cl00081	bHLH_SF superfamily	-	-
Q#164 - >IbbHLH164	superfamily	444684	1	63	9.47105e-40	130.16	cl00081	bHLH_SF superfamily	-	-
Q#165 - >IbbHLH165	superfamily	444684	1	63	2.22517e-39	127.848	cl00081	bHLH_SF superfamily	-	-
Q#166 - >IbbHLH166	specific	381452	79	154	1.11627e-33	115.893	cd11446	bHLH_AtILR3_like	-	cl00081
Q#167 - >IbbHLH167	superfamily	444684	9	71	3.0352e-21	82.7363	cl00081	bHLH_SF superfamily	-	-
Q#168 - >IbbHLH168	superfamily	444684	3	30	2.43734e-08	46.5275	cl00081	bHLH_SF superfamily	N	-
Q#169 - >IbbHLH169	specific	381399	219	269	1.82303e-22	88.7775	cd11393	bHLH_AtbHLH_like	-	cl00081
Q#170 - >IbbHLH170	superfamily	444684	50	116	8.23711e-26	95.2817	cl00081	bHLH_SF superfamily	-	-
Q#171 - >IbbHLH171	specific	381452	81	156	7.02057e-35	119.36	cd11446	bHLH_AtILR3_like	-	cl00081
Q#171 - >IbbHLH171	superfamily	433340	142	176	0.0032096	36.047	cl26130	DUF4140 superfamily	N	-
Q#172 - >IbbHLH172	superfamily	444684	79	156	2.25552e-21	85.8082	cl00081	bHLH_SF superfamily	-	-
Q#172 - >IbbHLH172	specific	153145	171	239	7.91068e-06	42.9205	cd04873	ACT_UUR-ACR-like	-	cl09141
Q#173 - >IbbHLH173	superfamily	444684	22	93	3.321e-15	70.0247	cl00081	bHLH_SF superfamily	-	-
Q#174 - >IbbHLH174	superfamily	444684	19	87	1.07106e-14	66.9431	cl00081	bHLH_SF superfamily	-	-
Q#175 - >IbbHLH175	superfamily	444684	91	165	4.46007e-17	73.9205	cl00081	bHLH_SF superfamily	-	-
Q#176 - >IbbHLH176	superfamily	444684	240	328	2.75341e-27	104.446	cl00081	bHLH_SF superfamily	-	-
Q#177 - >IbbHLH177	specific	381489	188	273	1.85404e-59	184.953	cd18919	bHLH_AtBPE_like	-	cl00081
Q#178 - >IbbHLH178	specific	381489	298	383	2.27489e-64	203.057	cd18919	bHLH_AtBPE_like	-	cl00081
Q#179 - >IbbHLH179	superfamily	444684	91	126	3.29681e-13	62.5397	cl00081	bHLH_SF superfamily	C	-
Q#180 - >IbbHLH180	superfamily	444684	325	388	5.45968e-44	149.515	cl00081	bHLH_SF superfamily	N	-
Q#181 - >IbbHLH181	specific	381451	307	396	1.03162e-33	122.095	cd11445	bHLH_AtPIF_like	-	cl00081
Q#182 - >IbbHLH182	specific	381399	29	80	8.66356e-22	82.2291	cd11393	bHLH_AtbHLH_like	-	cl00081
Q#182 - >IbbHLH182	superfamily	444925	62	105	0.00234782	36.8605	cl00470	AKR_SF superfamily	NC	-
Q#183 - >IbbHLH183	superfamily	444684	311	381	2.66106e-27	103.997	cl00081	bHLH_SF superfamily	-	-
Q#183 - >IbbHLH183	superfamily	433778	12	175	1.06742e-18	82.2661	cl16716	bHLH-MYC_N superfamily	-	-
Q#183 - >IbbHLH183	specific	153145	425	464	0.00817062	34.8313	cd04873	ACT_UUR-ACR-like	C	cl09141
Q#184 - >IbbHLH184	specific	381399	323	374	3.3488e-17	75.2955	cd11393	bHLH_AtbHLH_like	-	cl00081
Q#185 - >IbbHLH185	specific	381449	319	381	4.93588e-36	128.265	cd11443	bHLH_AtAMS_like	-	cl00081
Q#185 - >IbbHLH185	superfamily	447686	439	496	1.23256e-05	43.2353	cl09141	ACT superfamily	-	-
Q#186 - >IbbHLH186	specific	381489	158	244	1.99696e-55	174.167	cd18919	bHLH_AtBPE_like	-	cl00081
Q#187 - >IbbHLH187	superfamily	444684	47	120	7.21496e-21	82.7662	cl00081	bHLH_SF superfamily	-	-
Q#188 - >IbbHLH188	specific	381452	110	185	5.89052e-42	144.783	cd11446	bHLH_AtILR3_like	-	cl00081
Q#188 - >IbbHLH188	specific	430551	307	503	1.80266e-33	125.904	pfam09353	DUF1995	-	cl09611
Q#188 - >IbbHLH188	specific	197664	171	208	0.00209969	36.7732	smart00338	BRLZ	N	cl21462
Q#189 - >IbbHLH189	specific	381399	372	423	4.48455e-22	89.1627	cd11393	bHLH_AtbHLH_like	-	cl00081
Q#190 - >IbbHLH190	specific	433778	19	179	5.97228e-27	103.837	pfam14215	bHLH-MYC_N	-	cl16716
Q#191 - >IbbHLH191	specific	433778	19	180	3.29012e-25	99.6	pfam14215	bHLH-MYC_N	-	cl16716
Q#192 - >IbbHLH192	superfamily	444684	55	130	1.28497e-21	85.423	cl00081	bHLH_SF superfamily	-	-
Q#192 - >IbbHLH192	superfamily	447686	156	217	2.74668e-06	43.9822	cl09141	ACT superfamily	-	-
Q#193 - >IbbHLH193	specific	381452	84	159	1.93692e-31	110.501	cd11446	bHLH_AtILR3_like	-	cl00081
Q#194 - >IbbHLH194	specific	381319	51	354	2.70905e-162	474.794	cd19093	AKR_AtPLR-like	-	cl00470
Q#194 - >IbbHLH194	specific	381451	702	765	5.19606e-40	141.355	cd11445	bHLH_AtPIF_like	-	cl00081
Q#195 - >IbbHLH195	specific	381399	222	269	1.40093e-20	83.3847	cd11393	bHLH_AtbHLH_like	-	cl00081
Q#196 - >IbbHLH196	superfamily	444684	381	451	1.49921e-20	85.5498	cl00081	bHLH_SF superfamily	-	-
Q#196 - >IbbHLH196	superfamily	433778	4	158	4.44642e-11	60.6949	cl16716	bHLH-MYC_N superfamily	N	-
Q#197 - >IbbHLH197	superfamily	444684	295	353	7.39156e-31	113.64	cl00081	bHLH_SF superfamily	C	-
Q#197 - >IbbHLH197	specific	433778	118	212	2.08841e-28	108.845	pfam14215	bHLH-MYC_N	N	cl16716
Q#198 - >IbbHLH198	superfamily	444684	297	355	5.8723e-32	116.722	cl00081	bHLH_SF superfamily	C	-
Q#198 - >IbbHLH198	superfamily	433778	145	182	1.6083e-10	58.7689	cl16716	bHLH-MYC_N superfamily	N	-
Q#199 - >IbbHLH199	specific	433778	64	241	5.96058e-41	143.898	pfam14215	bHLH-MYC_N	-	cl16716
Q#199 - >IbbHLH199	superfamily	444684	356	414	2.38831e-31	115.566	cl00081	bHLH_SF superfamily	C	-
Q#200 - >IbbHLH200	specific	381489	161	246	1.28359e-58	184.183	cd18919	bHLH_AtBPE_like	-	cl00081
Q#201 - >IbbHLH201	specific	381488	145	210	2.37722e-29	107.805	cd18918	bHLH_AtMYC1_like	-	cl00081
Q#202 - >IbbHLH202	superfamily	444684	314	382	3.32501e-18	78.638	cl00081	bHLH_SF superfamily	-	-
Q#202 - >IbbHLH202	superfamily	183329	123	190	0.00292307	39.54	cl32728	PRK11829 superfamily	NC	-
Q#203 - >IbbHLH203	specific	381489	212	297	3.08967e-57	181.486	cd18919	bHLH_AtBPE_like	-	cl00081
Q#204 - >IbbHLH204	specific	381484	60	136	3.07443e-24	91.9811	cd18914	bHLH_AtORG2_like	-	cl00081
Q#205 - >IbbHLH205	superfamily	444684	626	672	5.68401e-23	92.9988	cl00081	bHLH_SF superfamily	-	-
Q#205 - >IbbHLH205	superfamily	433778	137	300	3.54515e-22	93.0516	cl16716	bHLH-MYC_N superfamily	-	-
Q#206 - >IbbHLH206	specific	381399	313	364	5.44701e-22	88.3923	cd11393	bHLH_AtbHLH_like	-	cl00081
Q#207 - >IbbHLH207	superfamily	444684	356	412	4.57666e-10	55.1116	cl00081	bHLH_SF superfamily	-	-
Q#208 - >IbbHLH208	specific	381399	132	179	3.05455e-17	73.3695	cd11393	bHLH_AtbHLH_like	-	cl00081
Q#209 - >IbbHLH209	specific	381399	86	139	1.60433e-18	77.2215	cd11393	bHLH_AtbHLH_like	-	cl00081
Q#210 - >IbbHLH210	specific	381489	116	201	3.8877e-64	197.279	cd18919	bHLH_AtBPE_like	-	cl00081
Q#211 - >IbbHLH211	specific	381452	63	137	5.29205e-33	116.664	cd11446	bHLH_AtILR3_like	-	cl00081
Q#212 - >IbbHLH212	superfamily	444684	27	87	3.56468e-09	51.1499	cl00081	bHLH_SF superfamily	C	-
Q#213 - >IbbHLH213	superfamily	444684	46	119	1.17883e-21	84.6921	cl00081	bHLH_SF superfamily	-	-
Q#213 - >IbbHLH213	superfamily	451253	115	134	0.0086915	33.8734	cl21462	bZIP superfamily	NC	-
Q#214 - >IbbHLH214	specific	410669	556	991	1.04839e-152	457.798	cd11043	CYP90-like	-	cl41757
Q#214 - >IbbHLH214	specific	381459	252	325	4.64864e-39	139.145	cd11453	bHLH_AtBIM_like	-	cl00081
Q#215 - >IbbHLH215	superfamily	444684	311	362	3.96517e-12	60.5044	cl00081	bHLH_SF superfamily	-	-
Q#216 - >IbbHLH216	superfamily	444684	146	215	2.40456e-28	104.382	cl00081	bHLH_SF superfamily	-	-
Q#216 - >IbbHLH216	specific	153145	242	283	0.00069169	37.5277	cd04873	ACT_UUR-ACR-like	C	cl09141
Q#217 - >IbbHLH217	specific	381489	176	263	5.36292e-54	172.627	cd18919	bHLH_AtBPE_like	-	cl00081
Q#218 - >IbbHLH218	superfamily	444684	104	170	3.54041e-34	118.314	cl00081	bHLH_SF superfamily	N	-
Q#219 - >IbbHLH219	specific	381460	195	257	1.72554e-37	126.738	cd11454	bHLH_AtIND_like	-	cl00081
Q#220 - >IbbHLH220	specific	381451	120	174	2.8631e-32	115.547	cd11445	bHLH_AtPIF_like	-	cl00081
Q#221 - >IbbHLH221	specific	381460	129	185	1.1131e-26	97.8477	cd11454	bHLH_AtIND_like	-	cl00081
Q#222 - >IbbHLH222	specific	381399	211	252	3.62779e-11	57.5763	cd11393	bHLH_AtbHLH_like	N	cl00081
Q#223 - >IbbHLH223	superfamily	444684	289	345	2.62597e-23	92.0697	cl00081	bHLH_SF superfamily	-	-
Q#224 - >IbbHLH224	specific	381399	261	312	2.63899e-23	91.4739	cd11393	bHLH_AtbHLH_like	-	cl00081
Q#225 - >IbbHLH225	specific	381489	141	225	1.66049e-57	178.405	cd18919	bHLH_AtBPE_like	-	cl00081
Q#226 - >IbbHLH226	specific	433778	2	105	3.45845e-30	109.615	pfam14215	bHLH-MYC_N	-	cl16716
Q#226 - >IbbHLH226	superfamily	444684	159	195	9.98567e-17	72.809	cl00081	bHLH_SF superfamily	NC	-
Q#227 - >IbbHLH227	superfamily	444684	418	483	2.90006e-19	82.2132	cl00081	bHLH_SF superfamily	-	-
