# Supplementary material for: Systematic identification and expression analysis of bHLH gene family reveal their relevance to abiotic stress response and anthocyanin biosynthesis in sweetpotato
Source: BMC Plant Biol. 2024 Mar 1;24:156. doi: 10.1186/s12870-024-04788-0 (PMC10905920; doi:10.1186/s12870-024-04788-0)
Supplement: Supplementary file 4 — Supplementary Material 4 [file 12870_2024_4788_MOESM4_ESM.xlsx]

## Sheet: Sheet1
Additional file 6. Chromosomal locations and segmental duplications of IbbHLH genes in sweetpotato.
Chromosome	Gene name	Start	End	Chromosome	Gene name	Start	End
LG1	IbbHLH1	1288258	1291485	LG13	IbbHLH188	21542424	21547533
LG1	IbbHLH2	3422363	3427778	LG7	IbbHLH119	33271280	33273146
LG1	IbbHLH3	3626308	3627987
LG1	IbbHLH4	5454134	5456741	LG5	IbbHLH86	29252848	29254988
LG1	IbbHLH5	5830227	5837977
LG1	IbbHLH6	5841037	5842713
LG1	IbbHLH7	5855127	5857673
LG1	IbbHLH8	10117968	10120420
LG1	IbbHLH9	17184114	17189924
LG1	IbbHLH10	17202094	17205825
LG1	IbbHLH11	24039323	24040232
LG2	IbbHLH12	305437	309178
LG2	IbbHLH13	1101314	1104983
LG2	IbbHLH14	2343633	2348521
LG2	IbbHLH15	6208151	6209362
LG2	IbbHLH16	6804816	6808090
LG2	IbbHLH17	7303104	7309000
LG2	IbbHLH18	7439337	7441827
LG2	IbbHLH19	7562619	7565577
LG2	IbbHLH20	11110352	11117405
LG2	IbbHLH21	13751504	13755133
LG2	IbbHLH22	13808902	13814479
LG2	IbbHLH23	25846053	25850544
LG2	IbbHLH24	26214528	26217135
LG2	IbbHLH25	28386027	28387821
LG2	IbbHLH26	28408976	28410657
LG2	IbbHLH27	28446746	28448732
LG2	IbbHLH28	28835316	28836719
LG2	IbbHLH29	28873536	28874715
LG2	IbbHLH30	28944243	28950252
LG2	IbbHLH31	31210862	31214433
LG2	IbbHLH32	35236420	35238972
LG2	IbbHLH33	35946300	35950799
LG2	IbbHLH34	37613717	37618806
LG3	IbbHLH35	665130	668968
LG3	IbbHLH36	670260	672074
LG3	IbbHLH37	1373692	1376000
LG3	IbbHLH38	1406082	1408366
LG3	IbbHLH39	2583562	2586854
LG3	IbbHLH40	2761628	2762451
LG3	IbbHLH41	13359700	13368429
LG3	IbbHLH42	13444726	13451059
LG3	IbbHLH43	15347384	15350684
LG3	IbbHLH44	19606026	19607387
LG3	IbbHLH45	19654448	19655497
LG3	IbbHLH46	19664728	19666527
LG3	IbbHLH47	19674236	19675157
LG3	IbbHLH48	19694459	19695937
LG3	IbbHLH49	19699922	19714357
LG3	IbbHLH50	19728060	19729427
LG3	IbbHLH51	20022404	20025270
LG3	IbbHLH52	21004378	21012899
LG3	IbbHLH53	21025878	21030445
LG3	IbbHLH54	21813460	21816397
LG3	IbbHLH55	22777012	22779696
LG3	IbbHLH56	23506054	23508984
LG4	IbbHLH57	346690	355535
LG4	IbbHLH58	779953	783475
LG4	IbbHLH59	2500257	2503101
LG4	IbbHLH60	2705159	2707615
LG4	IbbHLH61	4763438	4764555
LG4	IbbHLH62	5887777	5890660
LG4	IbbHLH63	12898706	12903856
LG4	IbbHLH64	14287531	14291481
LG4	IbbHLH65	14627571	14630154
LG4	IbbHLH66	22385737	22388519
LG4	IbbHLH67	25080114	25086405
LG4	IbbHLH68	25124992	25130059
LG4	IbbHLH69	25377874	25384260
LG4	IbbHLH70	28958394	28959115
LG5	IbbHLH71	533513	535859
LG5	IbbHLH72	1197827	1200019
LG5	IbbHLH73	3209103	3211455
LG5	IbbHLH74	3356558	3359116
LG5	IbbHLH75	3893672	3896530
LG5	IbbHLH76	3941672	3942868
LG5	IbbHLH77	4974156	4974798
LG5	IbbHLH78	8056345	8057198
LG5	IbbHLH79	9807630	9808487
LG5	IbbHLH80	19761936	19765831
LG5	IbbHLH81	19827597	19831823
LG5	IbbHLH82	19972508	19976590
LG5	IbbHLH83	20647945	20651850
LG5	IbbHLH84	23411583	23415918
LG5	IbbHLH85	28553567	28555501	LG7	IbbHLH103	461084	463332
LG5	IbbHLH86	29252848	29254988
LG5	IbbHLH87	30186207	30187091
LG6	IbbHLH88	613261	623796
LG6	IbbHLH89	711003	711882
LG6	IbbHLH90	730393	731666
LG6	IbbHLH91	744863	746084
LG6	IbbHLH92	793692	795468
LG6	IbbHLH93	9855959	9857741
LG6	IbbHLH94	9945492	9946745
LG6	IbbHLH95	9992102	9993161
LG6	IbbHLH96	10017802	10018847
LG6	IbbHLH97	17930989	17932105
LG6	IbbHLH98	21153438	21156598
LG6	IbbHLH99	26743944	26744745
LG6	IbbHLH100	28494874	28496564
LG6	IbbHLH101	29679511	29688676
LG6	IbbHLH102	29721861	29724538
LG7	IbbHLH103	461084	463332
LG7	IbbHLH104	464200	468892
LG7	IbbHLH105	1153122	1154331
LG7	IbbHLH106	1363620	1366018
LG7	IbbHLH107	2292423	2296896
LG7	IbbHLH108	3466921	3475586
LG7	IbbHLH109	3918858	3923431
LG7	IbbHLH110	4587557	4594203
LG7	IbbHLH111	8883109	8886793
LG7	IbbHLH112	15842271	15848349
LG7	IbbHLH113	28106091	28111351
LG7	IbbHLH114	28126726	28129041
LG7	IbbHLH115	28218012	28219737
LG7	IbbHLH116	28453481	28455464
LG7	IbbHLH117	29697556	29699640
LG7	IbbHLH118	29808164	29810518
LG7	IbbHLH119	33271280	33273146
LG7	IbbHLH120	34219233	34221883
LG7	IbbHLH121	34732692	34734676
LG8	IbbHLH122	6805428	6808208	LG13	IbbHLH195	29013544	29020430
LG8	IbbHLH123	26153444	26159786
LG8	IbbHLH124	26360384	26362593
LG9	IbbHLH125	1372897	1375339
LG9	IbbHLH126	1601929	1605521	LG14	IbbHLH207	29125607	29128049
LG9	IbbHLH127	2697347	2699651	LG11	IbbHLH171	37179036	37181834
LG9	IbbHLH128	3676558	3677307
LG9	IbbHLH129	6963499	6968059
LG9	IbbHLH130	9215563	9219534
LG9	IbbHLH131	10168851	10173675
LG9	IbbHLH132	28944354	28946179
LG9	IbbHLH133	29142729	29144562
LG10	IbbHLH134	325858	329694
LG10	IbbHLH135	1308353	1311056
LG10	IbbHLH136	1411197	1415851
LG10	IbbHLH137	3534831	3535663	LG15	IbbHLH221	3326134	3327321
LG10	IbbHLH138	3917107	3919296	LG11	IbbHLH149	3584837	3586356
LG10	IbbHLH139	4212301	4214385	LG15	IbbHLH218	2897153	2899078
LG10	IbbHLH140	5541266	5547836
LG10	IbbHLH141	7646472	7647931
LG10	IbbHLH142	20871119	20874778
LG10	IbbHLH143	22351574	22357631
LG11	IbbHLH144	1953579	1954828
LG11	IbbHLH145	1964726	1965928
LG11	IbbHLH146	2547969	2551841
LG11	IbbHLH147	3318411	3329807
LG11	IbbHLH148	3438972	3443668
LG11	IbbHLH149	3584837	3586356	LG15	IbbHLH219	3036157	3037772
LG11	IbbHLH150	3749409	3752092	LG10	IbbHLH139	4212301	4214385
LG11	IbbHLH151	4008065	4010036
LG11	IbbHLH152	4230570	4236333
LG11	IbbHLH153	4324300	4327315
LG11	IbbHLH154	4651216	4653177
LG11	IbbHLH155	8915286	8918285
LG11	IbbHLH156	9926816	9929847
LG11	IbbHLH157	10706518	10709255
LG11	IbbHLH158	11695886	11698642
LG11	IbbHLH159	12824200	12825873
LG11	IbbHLH160	16255663	16260229
LG11	IbbHLH161	19555486	19562243
LG11	IbbHLH162	23372284	23373594
LG11	IbbHLH163	23377922	23380064
LG11	IbbHLH164	23452160	23454277
LG11	IbbHLH165	23458630	23459929
LG11	IbbHLH166	27499935	27504780
LG11	IbbHLH167	35721016	35723979
LG11	IbbHLH168	36379811	36384241
LG11	IbbHLH169	37130811	37133601	LG14	IbbHLH206	27623542	27626154
LG11	IbbHLH170	37151780	37153181
LG11	IbbHLH171	37179036	37181834
LG11	IbbHLH172	39733407	39736473
LG11	IbbHLH173	39988098	39992480
LG11	IbbHLH174	39999678	40000510
LG12	IbbHLH175	979301	982683
LG12	IbbHLH176	1441974	1446078
LG12	IbbHLH177	2117573	2120438
LG12	IbbHLH178	3912786	3917176
LG12	IbbHLH179	6448061	6450046
LG12	IbbHLH180	15599337	15602569
LG12	IbbHLH181	19073417	19081441
LG12	IbbHLH182	23038492	23042599
LG12	IbbHLH183	26490281	26493003
LG12	IbbHLH184	30426731	30431542
LG13	IbbHLH185	10556634	10559430
LG13	IbbHLH186	12384484	12387800
LG13	IbbHLH187	16744777	16748436
LG13	IbbHLH188	21542424	21547533
LG13	IbbHLH189	21729984	21733353
LG13	IbbHLH190	22604984	22607867
LG13	IbbHLH191	22613233	22615787
LG13	IbbHLH192	24749750	24751199
LG13	IbbHLH193	25276936	25278692
LG13	IbbHLH194	26280156	26288826
LG13	IbbHLH195	29013544	29020430
LG14	IbbHLH196	1729759	1732607
LG14	IbbHLH197	2848693	2851118
LG14	IbbHLH198	3040349	3046819
LG14	IbbHLH199	3193563	3196136
LG14	IbbHLH200	12337174	12341421
LG14	IbbHLH201	13554850	13558643
LG14	IbbHLH202	16079503	16081857
LG14	IbbHLH203	22622772	22628253
LG14	IbbHLH204	23206139	23207049
LG14	IbbHLH205	25574929	25581332
LG14	IbbHLH206	27623542	27626154
LG14	IbbHLH207	29125607	29128049
LG14	IbbHLH208	29698686	29700491
LG14	IbbHLH209	29815650	29816976
LG14	IbbHLH210	30197758	30200293
LG14	IbbHLH211	30456595	30458770
LG15	IbbHLH212	375985	377014
LG15	IbbHLH213	617150	619426	LG13	IbbHLH187	16744777	16748436
LG15	IbbHLH214	922741	932695
LG15	IbbHLH215	2126929	2130070
LG15	IbbHLH216	2355159	2357339
LG15	IbbHLH217	2641446	2643611
LG15	IbbHLH218	2897153	2899078	LG11	IbbHLH150	3749409	3752092
LG15	IbbHLH219	3036157	3037772	LG10	IbbHLH138	3917107	3919296
LG15	IbbHLH220	3275284	3278771
LG15	IbbHLH221	3326134	3327321
LG15	IbbHLH222	4559371	4561070
LG15	IbbHLH223	7934720	7936483
LG15	IbbHLH224	7939616	7942125	LG13	IbbHLH189	21729984	21733353
LG15	IbbHLH225	11061721	11063496
LG15	IbbHLH226	21086506	21088194
LG15	IbbHLH227	21608133	21612186
