# Supplementary material for: Systematic identification and expression analysis of bHLH gene family reveal their relevance to abiotic stress response and anthocyanin biosynthesis in sweetpotato
Source: BMC Plant Biol. 2024 Mar 1;24:156. doi: 10.1186/s12870-024-04788-0 (PMC10905920; doi:10.1186/s12870-024-04788-0)
Supplement: Supplementary file 6 — Supplementary Material 6 [file 12870_2024_4788_MOESM6_ESM.xlsx]

## Sheet: Sheet1
Additional file 7. Orthologous bHLH genes between sweetpotato and other plants.
Gene ID of I. triloba and trifida	Gene ID of sweetpotato	Gene ID of tomato and pepper	Gene ID of sweetpotato	Gene ID of Arabidopsis	Gene ID of sweetpotato	Gene ID of cabbage and Brassica oleracea	Gene ID of sweetpotato
itb02g11420.t1	g247.t1	Solyc07g064040.3.1	g247.t1	AT5G54680.1	g247.t1	Bra022738.1	g247.t1
itb05g26370.t1	g247.t1	Solyc10g006510.3.1	g247.t1	AT2G46510.1	g9423.t1	Bra029011.1	g247.t1
itb03g03770.t1	g607.t1	Solyc03g007410.5.1	g934.t1	AT3G17100.2	g13501.t1	Bra002964.1	g247.t1
itb05g22880.t1	g607.t1	Solyc02g091800.4.1	g1002.t1	AT5G51780.1	g20532.t1	Bo3g021940.1	g247.t1
itb01g31270.t1	g633.t1	Solyc09g063010.5.1	g5235.t1	AT2G41240.1	g24748.t1	Bra007228.1	g25466.t1
itb03g03770.t1	g633.t1	Solyc09g066280.4.1	g5306.t1	AT5G51780.1	g25336.t1	Bo4g190130.1	g25466.t1
itb05g22880.t1	g633.t1	Solyc06g083980.3.1	g5327.t1	AT2G40435.1	g25466.t1	Bra017024.1	g25500.t1
itb12g26310.t1	g934.t1	Solyc09g065820.4.1	g5347.t1	AT3G56220.1	g25466.t1	Bo3g034790.1	g25500.t1
itb05g19990.t1	g934.t1	Solyc09g083220.3.1	g8427.t1	AT2G40200.1	g25500.t1	Bo4g188890.1	g25500.t1
itb05g19220.t1	g1002.t1	Solyc01g081090.2.1	g9041.t1	AT4G37850.1	g29114.t1	Bo7g011300.1	g29332.t1
itb03g08880.t1	g1003.t1	Solyc01g096050.4.1	g9423.t1	AT2G18300.3	g29332.t1	Bra002964.1	g54081.t1
itb12g25230.t1	g1623.t1	Solyc06g083980.3.1	g9621.t1	AT4G36540.1	g29332.t1	Bra027268.1	g54230.t1
itb03g13620.t1	g1623.t1	Solyc06g083170.3.1	g9812.t1	AT1G62975.1	g38205.t1	Bo5g127360.1	g54230.t1
itb05g14750.t1	g1623.t1	Solyc02g091690.3.1	g17144.t1	AT3G15240.2	g54230.t1
itb05g11390.t1	g2468.t1	Solyc02g090950.1.1	g17220.t1	AT1G61660.1	g59260.t1
itb04g33680.t5	g4237.t1	Solyc02g088740.1.1	g17367.t1	AT3G19500.1	g59640.t1
itb14g12390.t2	g4338.t1	Solyc08g082940.2.1	g19429.t1	AT4G34530.1	g59748.t1
itb04g33680.t5	g4338.t1	Solyc06g035490.3.1	g20532.t1
itb04g31900.t1	g4521.t1	Solyc03g007410.5.1	g20637.t1
itb14g18610.t1	g5137.t1	Solyc12g008930.3.1	g25891.t1
itb04g27010.t1	g5137.t1	Solyc02g091800.4.1	g29114.t1
itb04g26140.t2	g5235.t1	Solyc02g091690.3.1	g29126.t1
itb07g18930.t1	g5235.t1	Solyc02g091440.2.1	g29158.t1
itb04g25440.t1	g5306.t1	Solyc02g062690.3.1	g29332.t1
itb14g19970.t2	g5327.t1	Solyc02g084880.3.1	g29350.t1
itb04g25360.t1	g5327.t1	Solyc11g010340.2.1	g29854.t1
itb04g25170.t1	g5347.t1	Solyc01g106460.4.1	g34207.t1
itb04g07760.t1	g5347.t1	Solyc01g105690.3.1	g34256.t1
itb04g21220.t1	g5845.t1	Solyc02g079970.4.1	g34447.t1
itb04g19070.t1	g6179.t1	Solyc02g076920.3.1	g34604.t1
itb04g12480.t2	g7739.t1	Solyc08g082940.2.1	g35045.t1
itb04g12070.t1	g7791.t1	Solyc03g118310.4.1	g35355.t1
itb04g10350.t1	g8058.t1	Solyc08g076930.1.1	g38353.t1
itb04g10290.t1	g8061.t1	Solyc08g076820.3.1	g38365.t1
itb04g10340.t1	g8108.t1	Solyc04g078790.3.1	g38692.t1
itb04g10260.t1	g8111.t1	Solyc12g088790.3.1	g38692.t1
itb04g10190.t1	g8120.t1	Solyc04g077960.1.1	g38747.t1
itb04g07760.t1	g8427.t1	Solyc12g088380.1.1	g38747.t1
itb04g25170.t1	g8427.t1	Solyc04g077480.3.1	g38780.t1
itb04g03830.t1	g9041.t1	Solyc04g076845.1.1	g38960.t1
itb09g18880.t1	g9041.t1	Solyc08g083170.1.1	g39242.t1
itb04g02660.t1	g9143.t1	Solyc04g080710.4.1	g41758.t1
itb04g00060.t1	g9423.t1	Solyc04g078680.5.1	g41898.t1
itb14g20520.t1	g9534.t1	Solyc12g088740.2.1	g41898.t1
itb14g19970.t2	g9621.t1	Solyc04g078520.3.1	g41914.t1
itb04g25360.t1	g9621.t1	Solyc04g077960.1.1	g41945.t1
itb14g18780.t1	g9812.t1	Solyc12g088380.1.1	g41945.t1
itb07g18400.t1	g9812.t1	Solyc04g077480.3.1	g41970.t1
itb14g12390.t2	g11502.t1	Solyc04g076845.1.1	g42002.t1
itb14g04150.t1	g12144.t1	Solyc12g088130.3.1	g42002.t1
itb07g23470.t1	g12144.t1	Solyc04g076230.3.1	g42034.t1
itb08g15740.t1	g12144.t1	Solyc04g076030.3.1	g42044.t1
itb14g02900.t5	g12272.t1	Solyc12g087890.4.1	g42044.t1
itb14g02250.t2	g12372.t1	Solyc01g107950.2.1	g43248.t1
itb14g01630.t1	g12479.t1	Solyc02g078130.3.1	g46287.t1
itb14g04150.t1	g12588.t1	Solyc02g079760.3.1	g46389.t1
itb07g23470.t1	g12588.t1	Solyc02g079810.3.1	g46392.t1
itb08g15740.t1	g12588.t1	Solyc02g079970.4.1	g46399.t1
itb13g26510.t4	g12826.t1	Solyc07g005400.3.1	g47100.t1
itb14g02250.t2	g12826.t1	Solyc05g006650.3.1	g47190.t1
itb13g25690.t6	g12894.t1	Solyc05g010610.3.1	g47436.t1
itb13g24520.t1	g13135.t1	Solyc03g116340.3.1	g53432.t1
itb13g24210.t1	g13167.t1	Solyc07g064040.3.1	g54081.t1
itb01g35920.t1	g13501.t1	Solyc10g006510.3.1	g54081.t1
itb13g21490.t1	g13501.t1	Solyc07g063830.3.1	g54106.t1
itb13g20380.t1	g13650.t1	Solyc10g006640.3.1	g54106.t1
itb13g14430.t1	g14524.t1	Solyc07g062950.4.1	g54230.t1
itb13g13090.t1	g14702.t1	Solyc07g052670.3.1	g54673.t1
itb08g02020.t1	g14702.t1	Solyc07g043570.3.1	g54841.t1
itb13g12840.t1	g14749.t1	Solyc08g076930.1.1	g55758.t1
itb08g01890.t1	g14749.t1	Solyc09g011170.3.1	g58925.t1
itb13g05940.t1	g15746.t1	Solyc02g079760.3.1	g59260.t1
itb08g00550.t1	g15746.t1	Solyc01g105690.3.1	g59522.t1
itb13g03830.t1	g16068.t1	Solyc01g107490.2.1	g59640.t1
itb13g03830.t1	g16106.t1	Solyc01g107950.2.1	g59672.t1
itb13g00250.t1	g16560.t1	Solyc01g109700.3.1	g59748.t1
itb12g00090.t1	g16681.t1	Solyc01g111130.4.1	g59794.t1
itb01g31990.t1	g16793.t1	Solyc03g116340.3.1	g59965.t1
itb12g01150.t1	g16793.t1	Solyc03g114720.3.1	g60027.t1
itb12g04390.t1	g17124.t1	Solyc06g069370.4.1	g60027.t1
itb03g08800.t1	g17124.t1	Solyc04g076030.3.1	g60226.t1
itb12g04390.t1	g17144.t1	Solyc04g076845.1.1	g60256.t1
itb01g33370.t1	g17216.t1	Solyc04g077480.3.1	g60295.t1
itb12g05300.t2	g17216.t1	Solyc04g077480.3.1	g60336.t1
itb06g21650.t1	g17216.t1	Solyc04g077960.1.1	g60357.t1
itb12g05330.t1	g17220.t1	Solyc12g088380.1.1	g60357.t1
itb06g21570.t1	g17220.t1	Solyc04g078690.3.1	g60396.t1
itb08g04570.t1	g17220.t1	Solyc04g078790.3.1	g60403.t1
itb12g06490.t1	g17367.t1	Solyc12g088790.3.1	g60403.t1
itb12g09300.t1	g17792.t1	Solyc03g121240.1.1	g61009.t1
itb12g11330.t1	g18028.t1	Solyc07g063830.3.1	g61110.t1
itb12g17690.t1	g19319.t1	Solyc10g006640.3.1	g61110.t1
itb10g16510.t1	g19429.t1	transcript:PHT87442	g934.t1
itb12g17690.t1	g19429.t1	transcript:PHT80432	g5327.t1
itb12g19890.t1	g19768.t1	transcript:PHT95226	g9041.t1
itb03g19430.t1	g19768.t1	transcript:PHT95414	g9143.t1
itb12g25230.t1	g20532.t1	transcript:PHT91943	g17367.t1
itb03g13620.t1	g20532.t1	transcript:PHT92170	g19429.t1
itb05g14750.t1	g20532.t1	transcript:PHT87442	g20637.t1
itb08g00550.t1	g20532.t1	transcript:PHT91430	g29114.t1
itb12g26310.t1	g20637.t1	transcript:PHT91420	g29126.t1
itb05g19990.t1	g20637.t1	transcript:PHT91395	g29158.t1
itb12g28070.t1	g20804.t1	transcript:PHT91269	g29350.t1
itb15g14190.t1	g23292.t1	transcript:PHT64117	g34256.t1
itb15g12030.t1	g23731.t1	transcript:PHT92170	g35045.t1
itb12g11330.t1	g24487.t1	transcript:PHT92981	g38353.t1
itb15g07100.t1	g24487.t1	transcript:PHT92996	g38365.t1
itb15g04630.t1	g24748.t1	transcript:PHT84549	g38747.t1
itb15g03350.t1	g24949.t1	transcript:PHT84495	g38780.t1
itb09g13160.t1	g24949.t1	transcript:PHT84412	g38960.t1
itb15g03300.t2	g24955.t1	transcript:PHT92150	g39242.t1
itb12g25230.t1	g25336.t1	transcript:PHT84610	g41914.t1
itb03g13620.t1	g25336.t1	transcript:PHT84549	g41945.t1
itb05g14750.t1	g25336.t1	transcript:PHT84495	g41970.t1
itb08g00550.t1	g25336.t1	transcript:PHT84412	g42002.t1
itb03g13630.t1	g25337.t1	transcript:PHT84349	g42034.t1
itb12g11610.t1	g25466.t1	transcript:PHT77227	g54081.t1
itb03g14920.t1	g25466.t1	transcript:PHT77186	g54106.t1
itb03g15290.t1	g25500.t1	transcript:PHT77095	g54230.t1
itb12g22640.t1	g25642.t1	transcript:PHT64116	g59522.t1
itb03g16640.t1	g25642.t1	transcript:PHT63995	g59794.t1
itb03g18570.t1	g25833.t1	transcript:PHT79575	g60027.t1
itb03g18570.t1	g25891.t1	transcript:PHT84412	g60256.t1
itb12g19890.t1	g25978.t1	transcript:PHT84495	g60295.t1
itb02g00850.t1	g25978.t1	transcript:PHT93239	g60618.t1
itb03g19430.t1	g25978.t1
itb03g22840.t1	g26525.t1
itb03g08880.t1	g29114.t1
itb05g19220.t1	g29114.t1
itb01g32320.t1	g29126.t1
itb12g04390.t1	g29126.t1
itb03g08800.t1	g29126.t1
itb06g22660.t1	g29126.t1
itb03g08640.t1	g29158.t1
itb03g07580.t3	g29332.t1
itb03g07420.t1	g29350.t1
itb03g03770.t1	g29854.t1
itb05g22880.t1	g29854.t1
itb02g17890.t1	g30012.t1
itb05g17300.t1	g30012.t1
itb03g01370.t1	g30090.t1
itb06g25140.t1	g30090.t1
itb11g10010.t1	g31392.t1
itb02g00850.t1	g31392.t1
itb11g23080.t1	g33866.t1
itb11g23330.t1	g33888.t1
itb10g23570.t1	g34207.t1
itb10g23090.t1	g34256.t1
itb09g03570.t1	g34256.t1
itb01g04510.t1	g34447.t1
itb10g21000.t2	g34447.t1
itb02g06970.t1	g34447.t1
itb10g19420.t1	g34604.t1
itb10g16510.t1	g35045.t1
itb12g17690.t1	g35045.t1
itb10g14210.t1	g35355.t1
itb02g21990.t1	g35355.t1
itb10g13850.t4	g35474.t1
itb10g01730.t1	g37849.t1
itb10g01730.t1	g37863.t1
itb12g25230.t1	g38205.t1
itb13g05940.t1	g38205.t1
itb03g13620.t1	g38205.t1
itb08g00550.t1	g38205.t1
itb13g12840.t1	g38353.t1
itb08g01890.t1	g38353.t1
itb09g28700.t1	g38353.t1
itb13g13090.t1	g38365.t1
itb08g02020.t1	g38365.t1
itb06g21570.t1	g38692.t1
itb08g04570.t1	g38692.t1
itb01g32960.t1	g38747.t1
itb06g22010.t1	g38747.t1
itb08g05160.t1	g38747.t1
itb01g32700.t1	g38780.t1
itb06g22210.t5	g38780.t1
itb08g05470.t6	g38780.t1
itb01g32320.t1	g38960.t1
itb06g22660.t1	g38960.t1
itb08g06010.t1	g38960.t1
itb12g17370.t1	g39242.t1
itb08g08160.t1	g39242.t1
itb08g14970.t1	g40985.t1
itb14g04150.t1	g41166.t1
itb07g23470.t1	g41166.t1
itb08g15740.t1	g41166.t1
itb01g35920.t1	g41640.t1
itb13g21490.t1	g41640.t1
itb01g34720.t3	g41758.t1
itb01g33370.t1	g41898.t1
itb01g21770.t1	g41898.t1
itb10g24320.t3	g41898.t1
itb12g05300.t2	g41898.t1
itb06g21650.t1	g41898.t1
itb01g33230.t1	g41914.t1
itb01g32960.t1	g41945.t1
itb06g22010.t1	g41945.t1
itb08g05160.t1	g41945.t1
itb01g32700.t1	g41970.t1
itb06g22210.t5	g41970.t1
itb08g05470.t6	g41970.t1
itb01g32320.t1	g42002.t1
itb12g04390.t1	g42002.t1
itb03g08800.t1	g42002.t1
itb06g22660.t1	g42002.t1
itb08g06010.t1	g42002.t1
itb01g31980.t1	g42034.t1
itb12g01150.t1	g42034.t1
itb08g06260.t1	g42034.t1
itb01g31880.t1	g42044.t1
itb06g23010.t1	g42044.t1
itb09g03570.t1	g42044.t1
itb01g31270.t1	g42098.t1
itb01g26460.t3	g42688.t1
itb01g25090.t1	g42835.t1
itb01g24480.t1	g42953.t1
itb01g23140.t2	g43097.t1
itb09g01460.t1	g43097.t1
itb01g21780.t1	g43248.t1
itb09g02100.t1	g43248.t1
itb01g08280.t1	g43717.t1
itb01g10970.t1	g44153.t1
itb01g05520.t1	g46287.t1
itb11g04590.t1	g46287.t1
itb01g04580.t1	g46389.t1
itb09g06280.t1	g46389.t1
itb01g04560.t1	g46392.t1
itb01g04510.t1	g46399.t1
itb10g21000.t2	g46399.t1
itb02g06970.t1	g46399.t1
itb01g00840.t1	g46801.t1
itb02g08530.t1	g46801.t1
itb01g00490.t1	g46840.t1
itb11g04590.t1	g46840.t1
itb03g22840.t1	g47100.t1
itb07g24340.t1	g47100.t1
itb14g04150.t1	g47190.t1
itb07g23470.t1	g47190.t1
itb08g15740.t1	g47190.t1
itb07g15600.t4	g47436.t1
itb07g13860.t1	g47777.t1
itb14g18780.t1	g48979.t1
itb07g18400.t1	g48979.t1
itb04g26140.t2	g49455.t1
itb07g18930.t1	g49455.t1
itb07g08200.t1	g49961.t1
itb07g04920.t1	g50409.t1
itb02g19070.t1	g52855.t1
itb02g16130.t2	g53432.t1
itb06g25140.t1	g53432.t1
itb10g21000.t2	g54081.t1
itb02g06970.t1	g54081.t1
itb02g11420.t1	g54081.t1
itb05g26370.t1	g54081.t1
itb02g11210.t1	g54106.t1
itb06g15350.t1	g54106.t1
itb09g06280.t1	g54106.t1
itb02g10570.t1	g54230.t1
itb01g00840.t1	g54594.t1
itb02g08530.t1	g54594.t1
itb10g21000.t2	g54673.t1
itb02g06970.t1	g54673.t1
itb02g05370.t1	g54841.t1
itb11g10010.t1	g55288.t1
itb02g00850.t1	g55288.t1
itb03g19430.t1	g55288.t1
itb09g30530.t4	g55614.t1
itb13g12840.t1	g55758.t1
itb08g01890.t1	g55758.t1
itb09g28700.t1	g55758.t1
itb09g28700.t1	g55778.t1
itb09g28700.t1	g55794.t1
itb09g18880.t1	g57259.t1
itb04g04680.t1	g57590.t1
itb09g17880.t1	g57590.t1
itb15g03350.t1	g58484.t1
itb09g13170.t2	g58484.t1
itb09g12600.t1	g58568.t1
itb09g09590.t1	g58925.t1
itb01g04580.t1	g59260.t1
itb02g11210.t1	g59260.t1
itb09g06280.t1	g59260.t1
itb10g23090.t1	g59522.t1
itb09g03570.t1	g59522.t1
itb01g21780.t1	g59672.t1
itb09g02100.t1	g59672.t1
itb01g23140.t2	g59748.t1
itb03g07580.t3	g59748.t1
itb09g01460.t1	g59748.t1
itb09g00710.t1	g59794.t1
itb02g16130.t2	g59965.t1
itb03g01370.t1	g59965.t1
itb06g25140.t1	g59965.t1
itb02g17890.t1	g60027.t1
itb06g24410.t1	g60027.t1
itb01g31880.t1	g60226.t1
itb06g23010.t1	g60226.t1
itb01g32320.t1	g60256.t1
itb06g22660.t1	g60256.t1
itb08g06010.t1	g60256.t1
itb01g32700.t1	g60295.t1
itb06g22210.t5	g60295.t1
itb08g05470.t6	g60295.t1
itb01g32700.t1	g60336.t1
itb06g22210.t5	g60336.t1
itb08g05470.t6	g60336.t1
itb01g32960.t1	g60357.t1
itb06g22010.t1	g60357.t1
itb08g05160.t1	g60357.t1
itb01g33370.t1	g60396.t1
itb12g05300.t2	g60396.t1
itb06g21650.t1	g60396.t1
itb12g05330.t1	g60403.t1
itb06g21570.t1	g60403.t1
itb08g04570.t1	g60403.t1
itb06g16220.t1	g61009.t1
itb01g04580.t1	g61110.t1
itb02g11210.t1	g61110.t1
itb06g15350.t1	g61110.t1
itb06g12080.t1	g61504.t1
itf02g15940.t1	g247.t1
itf05g25650.t1	g247.t1
itf10g20860.t1	g247.t1
itf03g03650.t1	g607.t1
itf05g22150.t1	g607.t1
itf01g31470.t1	g633.t1
itf03g03650.t1	g633.t1
itf05g22150.t1	g633.t1
itf05g19390.t1	g934.t1
itf12g25920.t1	g934.t1
itf05g18680.t1	g1002.t1
itf03g08790.t1	g1003.t1
itf03g13000.t1	g1623.t1
itf12g24860.t1	g1623.t1
itf05g11070.t1	g2468.t1
itf04g33950.t1	g4237.t1
itf04g33950.t1	g4338.t1
itf14g08390.t1	g4338.t1
itf04g32310.t1	g4521.t1
itf14g12710.t1	g4521.t1
itf04g27550.t2	g5137.t1
itf14g16950.t1	g5137.t1
itf04g26810.t1	g5235.t1
itf07g16900.t1	g5235.t1
itf04g26100.t1	g5306.t1
itf04g25990.t1	g5327.t1
itf14g18200.t1	g5327.t1
itf04g25810.t1	g5347.t1
itf04g07480.t1	g5347.t1
itf04g21760.t1	g5845.t1
itf04g09850.t1	g7739.t1
itf04g10270.t1	g7791.t1
itf04g11850.t1	g8057.t1
itf04g11910.t1	g8061.t1
itf04g09280.t1	g8111.t1
itf04g09230.t1	g8120.t1
itf04g07480.t1	g8427.t1
itf04g25810.t1	g8427.t1
itf04g03660.t1	g9041.t1
itf09g18010.t1	g9041.t1
itf04g02560.t1	g9143.t1
itf04g00240.t1	g9423.t1
itf14g18840.t1	g9534.t1
itf14g18780.t1	g9535.t1
itf04g25990.t1	g9621.t1
itf14g18200.t1	g9621.t1
itf07g16440.t1	g9812.t1
itf14g17120.t1	g9812.t1
itf14g08390.t1	g11502.t1
itf07g22790.t1	g12144.t1
itf08g16440.t1	g12144.t1
itf14g03940.t1	g12144.t1
itf07g13040.t1	g12272.t1
itf13g22040.t1	g12272.t1
itf14g02750.t2	g12272.t1
itf14g02710.t1	g12277.t1
itf14g02200.t1	g12372.t1
itf14g01530.t1	g12479.t1
itf07g22790.t1	g12588.t1
itf08g16440.t1	g12588.t1
itf14g03940.t1	g12588.t1
itf13g22530.t1	g12826.t1
itf13g22040.t1	g12894.t1
itf13g20980.t1	g13135.t1
itf13g20690.t1	g13167.t1
itf01g36070.t1	g13501.t1
itf13g17950.t1	g13501.t1
itf13g16820.t1	g13650.t1
itf13g10890.t1	g14524.t1
itf02g00530.t1	g14702.t1
itf08g01980.t1	g14702.t1
itf02g00280.t1	g14749.t1
itf08g01870.t1	g14749.t1
itf08g00540.t1	g15746.t1
itf13g04130.t1	g15746.t1
itf13g02660.t1	g16068.t1
itf13g02660.t1	g16106.t1
itf13g00190.t1	g16560.t1
itf12g00110.t1	g16681.t1
itf01g32180.t1	g16793.t1
itf12g01140.t1	g16793.t1
itf12g04170.t1	g17124.t1
itf01g32590.t1	g17144.t1
itf03g08680.t1	g17144.t1
itf12g04170.t1	g17144.t1
itf01g33570.t1	g17216.t1
itf06g22990.t1	g17216.t1
itf12g05020.t1	g17216.t1
itf06g22910.t1	g17220.t1
itf08g04420.t1	g17220.t1
itf12g05050.t1	g17220.t1
itf12g06220.t1	g17367.t1
itf12g11180.t1	g18028.t1
itf10g16370.t1	g19429.t1
itf12g16860.t1	g19429.t1
itf03g18650.t1	g19768.t1
itf12g19490.t1	g19768.t1
itf03g13000.t1	g20532.t1
itf08g00540.t1	g20532.t1
itf12g24860.t1	g20532.t1
itf05g19390.t1	g20637.t1
itf12g25920.t1	g20637.t1
itf12g27630.t1	g20804.t1
itf15g13720.t1	g23292.t1
itf15g11600.t1	g23731.t1
itf12g11180.t1	g24487.t1
itf15g06820.t1	g24487.t1
itf15g04410.t1	g24748.t1
itf09g12140.t1	g24949.t1
itf15g03090.t1	g24949.t1
itf15g03040.t1	g24955.t1
itf03g13000.t1	g25336.t1
itf08g00540.t1	g25336.t1
itf12g24860.t1	g25336.t1
itf13g04130.t1	g25336.t1
itf03g14290.t1	g25466.t1
itf12g11400.t1	g25466.t1
itf03g14650.t1	g25500.t1
itf03g15900.t1	g25642.t1
itf03g17810.t1	g25833.t1
itf03g17810.t1	g25891.t1
itf02g05550.t1	g25978.t1
itf03g18650.t1	g25978.t1
itf12g19490.t1	g25978.t1
itf03g22230.t1	g26525.t1
itf03g08790.t1	g29114.t1
itf05g18680.t1	g29114.t1
itf01g32590.t1	g29126.t1
itf03g08680.t1	g29126.t1
itf06g23950.t1	g29126.t1
itf12g04170.t1	g29126.t1
itf03g08510.t1	g29158.t1
itf03g07510.t1	g29332.t1
itf09g01200.t1	g29332.t1
itf01g34920.t1	g29350.t1
itf03g07340.t1	g29350.t1
itf03g03650.t1	g29854.t1
itf05g22150.t1	g29854.t1
itf05g16750.t1	g30012.t1
itf03g01460.t1	g30090.t1
itf06g26310.t1	g30090.t1
itf02g05550.t1	g31392.t1
itf11g09380.t1	g31392.t1
itf11g21190.t1	g33866.t1
itf10g23480.t1	g34207.t1
itf09g03220.t1	g34256.t1
itf10g22930.t1	g34256.t1
itf01g04000.t1	g34447.t1
itf02g11520.t1	g34447.t1
itf02g15940.t1	g34447.t1
itf10g20860.t1	g34447.t1
itf10g19370.t1	g34604.t1
itf10g16370.t1	g35045.t1
itf12g16860.t1	g35045.t1
itf10g13720.t1	g35355.t1
itf10g13440.t1	g35474.t1
itf10g01890.t1	g37849.t1
itf10g01890.t1	g37863.t1
itf03g13000.t1	g38205.t1
itf08g00540.t1	g38205.t1
itf12g24860.t1	g38205.t1
itf13g04130.t1	g38205.t1
itf02g00280.t1	g38353.t1
itf08g01870.t1	g38353.t1
itf09g25090.t1	g38353.t1
itf02g00530.t1	g38365.t1
itf08g01980.t1	g38365.t1
itf06g22910.t1	g38692.t1
itf08g04420.t1	g38692.t1
itf01g33140.t1	g38747.t1
itf06g23340.t1	g38747.t1
itf08g04950.t1	g38747.t1
itf01g32910.t1	g38780.t1
itf06g23540.t5	g38780.t1
itf08g05280.t1	g38780.t1
itf01g32590.t1	g38960.t1
itf06g23950.t1	g38960.t1
itf08g05700.t1	g38960.t1
itf08g07690.t1	g39242.t1
itf12g16510.t1	g39242.t1
itf08g11950.t1	g40985.t1
itf07g22790.t1	g41166.t1
itf08g16440.t1	g41166.t1
itf14g03940.t1	g41166.t1
itf01g36070.t1	g41640.t1
itf13g17950.t1	g41640.t1
itf01g34920.t1	g41758.t1
itf01g33560.t1	g41898.t1
itf01g22280.t1	g41898.t1
itf06g22990.t1	g41898.t1
itf09g01820.t1	g41898.t1
itf10g24170.t1	g41898.t1
itf12g05000.t1	g41898.t1
itf01g33430.t1	g41914.t1
itf01g33140.t1	g41945.t1
itf06g23340.t1	g41945.t1
itf08g04950.t1	g41945.t1
itf01g32910.t1	g41970.t1
itf06g23540.t5	g41970.t1
itf08g05280.t1	g41970.t1
itf01g32590.t1	g42002.t1
itf03g08680.t1	g42002.t1
itf06g23950.t1	g42002.t1
itf08g05700.t1	g42002.t1
itf12g04170.t1	g42002.t1
itf01g32170.t1	g42034.t1
itf08g05970.t1	g42034.t1
itf12g01140.t1	g42034.t1
itf01g32060.t1	g42044.t1
itf06g24300.t1	g42044.t1
itf09g03220.t1	g42044.t1
itf01g31470.t1	g42098.t1
itf01g26880.t1	g42688.t1
itf01g25370.t1	g42835.t1
itf01g24740.t1	g42953.t1
itf01g23350.t1	g43097.t1
itf09g01200.t1	g43097.t1
itf09g01810.t1	g43248.t1
itf01g19140.t1	g43717.t1
itf01g17510.t1	g44153.t1
itf01g05010.t1	g46287.t1
itf01g04070.t1	g46389.t1
itf09g05740.t1	g46389.t1
itf01g04050.t1	g46392.t1
itf01g04000.t1	g46399.t1
itf10g20860.t1	g46399.t1
itf01g00860.t1	g46801.t1
itf02g13130.t1	g46801.t1
itf01g00470.t1	g46840.t1
itf11g04490.t1	g46840.t1
itf03g22230.t1	g47100.t1
itf07g23650.t1	g47100.t1
itf07g22790.t1	g47190.t1
itf08g16440.t1	g47190.t1
itf14g03940.t1	g47190.t1
itf07g13040.t1	g47436.t1
itf07g20360.t1	g47777.t1
itf07g16440.t1	g48979.t1
itf14g17120.t1	g48979.t1
itf04g26810.t1	g49455.t1
itf07g16900.t1	g49455.t1
itf07g07980.t2	g49961.t1
itf07g04880.t1	g50409.t1
itf02g01110.t1	g52855.t1
itf02g19900.t1	g53432.t1
itf06g26310.t1	g53432.t1
itf02g11520.t1	g54081.t1
itf02g15940.t1	g54081.t1
itf05g25650.t1	g54081.t1
itf10g20860.t1	g54081.t1
itf02g15760.t1	g54106.t1
itf06g16940.t2	g54106.t1
itf09g05740.t1	g54106.t1
itf02g15130.t1	g54230.t1
itf01g00860.t1	g54594.t1
itf02g13130.t1	g54594.t1
itf02g11520.t1	g54673.t1
itf10g20860.t1	g54673.t1
itf02g09990.t1	g54841.t1
itf02g05550.t1	g55288.t1
itf03g18650.t1	g55288.t1
itf11g09380.t1	g55288.t1
itf08g01870.t1	g55758.t1
itf09g25090.t1	g55758.t1
itf09g25090.t1	g55778.t1
itf09g25090.t1	g55794.t1
itf09g18010.t1	g57259.t1
itf04g04510.t1	g57590.t1
itf09g16940.t1	g57590.t1
itf09g12150.t1	g58484.t1
itf15g03090.t1	g58484.t1
itf09g11540.t1	g58568.t1
itf09g08780.t1	g58925.t1
itf01g04070.t1	g59260.t1
itf02g15760.t1	g59260.t1
itf09g05740.t1	g59260.t1
itf09g03220.t1	g59522.t1
itf10g22930.t1	g59522.t1
itf09g02120.t1	g59640.t1
itf09g01810.t1	g59672.t1
itf01g23350.t1	g59748.t1
itf03g07510.t1	g59748.t1
itf09g01200.t1	g59748.t1
itf09g00700.t1	g59794.t1
itf03g01460.t1	g59965.t1
itf06g26310.t1	g59965.t1
itf06g25610.t1	g60027.t1
itf01g32060.t1	g60226.t1
itf06g24300.t1	g60226.t1
itf01g32590.t1	g60256.t1
itf06g23950.t1	g60256.t1
itf08g05700.t1	g60256.t1
itf01g32910.t1	g60295.t1
itf06g23540.t5	g60295.t1
itf08g05280.t1	g60295.t1
itf06g23540.t5	g60336.t1
itf01g33140.t1	g60357.t1
itf06g23340.t1	g60357.t1
itf08g04950.t1	g60357.t1
itf01g33570.t1	g60396.t1
itf06g22990.t1	g60396.t1
itf12g05020.t1	g60396.t1
itf06g22910.t1	g60403.t1
itf08g04420.t1	g60403.t1
itf12g05050.t1	g60403.t1
itf06g17840.t1	g61009.t1
itf02g15760.t1	g61110.t1
itf06g16940.t2	g61110.t1
itf06g14030.t2	g61504.t1
