# Supplementary material for: Systematic identification and expression analysis of bHLH gene family reveal their relevance to abiotic stress response and anthocyanin biosynthesis in sweetpotato
Source: BMC Plant Biol. 2024 Mar 1;24:156. doi: 10.1186/s12870-024-04788-0 (PMC10905920; doi:10.1186/s12870-024-04788-0)
Supplement: Supplementary file 8 — Supplementary Material 8 [file 12870_2024_4788_MOESM8_ESM.xlsx]

## Sheet: Sheet1
Additional file 8. Differentially expressed IbbHLH genes in sweetpotato transcriptome analysis under salt stress. CR, Control roots; SR, Salt-treated roots.
#ID	Xu22CR1-1_count	Xu22CR2-1_count	Xu22CR3-1_count	Xu22SR1-1_count	Xu22SR2-1_count	Xu22SR3-1_count	Xu32CR1-1_count	Xu32CR2-1_count	Xu32CR3-1_count	Xu32SR1-1_count	Xu32SR2-1_count	Xu32SR3-1_count	Xu22CR1-1_Xu22CR3-1_vs_Xu22SR1-1_Xu22SR2-1_Xu22SR3-1_DESeq2_FDR	Xu22CR1-1_Xu22CR3-1_vs_Xu22SR1-1_Xu22SR2-1_Xu22SR3-1_DESeq2_log2FC	Xu32CR1-1_Xu32CR2-1_Xu32CR3-1_vs_Xu22CR1-1_Xu22CR3-1_DESeq2_FDR	Xu32CR1-1_Xu32CR2-1_Xu32CR3-1_vs_Xu22CR1-1_Xu22CR3-1_DESeq2_log2FC	Xu32CR1-1_Xu32CR2-1_Xu32CR3-1_vs_Xu32SR1-1_Xu32SR2-1_Xu32SR3-1_DESeq2_FDR	Xu32CR1-1_Xu32CR2-1_Xu32CR3-1_vs_Xu32SR1-1_Xu32SR2-1_Xu32SR3-1_DESeq2_log2FC	Xu32SR1-1_Xu32SR2-1_Xu32SR3-1_vs_Xu22SR1-1_Xu22SR2-1_Xu22SR3-1_DESeq2_FDR	Xu32SR1-1_Xu32SR2-1_Xu32SR3-1_vs_Xu22SR1-1_Xu22SR2-1_Xu22SR3-1_DESeq2_log2FC	Pfam_annotation	Swiss_Prot_annotation	NR_annotation	GO_second_level_annotation
Tai6.32643	0	0	2	1	0	0	34	47	33	32	15	34	--	--	7.01e-07	-3.45792	0.510728	-0.432595	--	--	--	Transcription factor BEE 1 OS=Arabidopsis thaliana (Mouse-ear cress) PE=2 SV=1	PREDICTED: transcription factor BEE 1-like [Solanum tuberosum]	molecular function: binding (GO:0005488)
Tai6.19556	7	0	9	5	6	4	145	91	60	119	76	102	--	--	5.72e-08	-3.01549	0.96317	0.0293487	1.01e-17	-3.83908	--	Transcription factor BEE 1 OS=Arabidopsis thaliana (Mouse-ear cress) PE=2 SV=1	PREDICTED: transcription factor BEE 1-like [Solanum tuberosum]	molecular function: binding (GO:0005488)
Tai6.30458	13	78	144	19	29	17	314	107	218	285	255	176	--	--	0.193223	-1.0689	0.774133	0.172664	1.23e-23	-3.30661	Helix-loop-helix DNA-binding domain	Transcription factor PIF3 GN=F14J9.19 OS=Arabidopsis thaliana (Mouse-ear cress) PE=1 SV=1	unnamed protein product [Coffea canephora]	--
Tai6.23596	0	12	0	0	0	0	70	62	19	8	0	6	--	--	1.47e-07	-3.91728	--	--	--	--	Helix-loop-helix DNA-binding domain	Transcription factor BEE 1 OS=Arabidopsis thaliana (Mouse-ear cress) PE=2 SV=1	PREDICTED: transcription factor BEE 3-like [Nicotiana sylvestris]	molecular function: binding (GO:0005488)
Tai6.28107	6	2	10	13	9	0	68	51	49	40	6	15	--	--	1.64e-05	-2.3701	0.0352307	-1.3287	--	--	Helix-loop-helix DNA-binding domain	Transcription factor BEE 1 OS=Arabidopsis thaliana (Mouse-ear cress) PE=2 SV=1	PREDICTED: transcription factor BEE 3-like [Nicotiana sylvestris]	molecular function: binding (GO:0005488)
Ipomoea_batatas_newGene_37564	17	20	30	5	3	4	112	101	55	21	35	7	--	--	0.00148087	-1.65918	0.00279756	-1.759	--	--	Helix-loop-helix DNA-binding domain	Transcription factor bHLH30 OS=Arabidopsis thaliana OX=3702 GN=BHLH30 PE=1 SV=1	PREDICTED: transcription factor bHLH30-like [Ipomoea nil]	--
Ipomoea_batatas_newGene_43577	14	4	10	5	0	0	43	38	30	11	5	0	--	--	0.0263818	-1.33898	0.0026524	-2.2075	--	--	Helix-loop-helix DNA-binding domain	Transcription factor bHLH63 OS=Arabidopsis thaliana OX=3702 GN=BHLH63 PE=1 SV=1	PREDICTED: transcription factor bHLH63 [Ipomoea nil]	--
Ipomoea_batatas_newGene_57656	27	11	14	8	4	0	136	143	87	51	38	48	--	--	1.51e-06	-2.25314	0.000122567	-1.32379	1.36e-05	-2.73116	Helix-loop-helix DNA-binding domain	Transcription factor bHLH94 OS=Arabidopsis thaliana OX=3702 GN=BHLH94 PE=1 SV=2	PREDICTED: transcription factor bHLH96-like [Ipomoea nil]	--
Ipomoea_batatas_newGene_446	0	0	0	14	18	5	0	3	0	43	29	55	--	--	--	--	2.6e-08	3.94028	0.00769163	-1.53721	Helix-loop-helix DNA-binding domain	Transcription factor bHLH167 OS=Arabidopsis thaliana OX=3702 GN=BHLH167 PE=2 SV=1	PREDICTED: transcription factor bHLH36-like isoform X2 [Ipomoea nil]	--
Ipomoea_batatas_newGene_60523	17	40	28	12	8	17	183	134	192	232	157	149	--	--	1.6e-10	-2.65222	0.851511	0.0827971	8.04e-23	-3.59592	Helix-loop-helix DNA-binding domain	Transcription factor bHLH25 OS=Arabidopsis thaliana OX=3702 GN=BHLH25 PE=2 SV=2	PREDICTED: transcription factor bHLH18-like [Ipomoea nil]	--
Ipomoea_batatas_newGene_53328	7	10	0	6	0	3	108	129	75	124	119	114	--	--	1.23e-09	-3.74201	0.571073	0.238239	1.03e-19	-4.52314	Helix-loop-helix DNA-binding domain	Transcription factor MYC4 OS=Arabidopsis thaliana OX=3702 GN=MYC4 PE=1 SV=1	PREDICTED: transcription factor MYC2-like [Ipomoea nil]	--
Tai6.40706	3	9	27	5	37	3	65	33	50	17	0	0	--	--	0.132253	-1.23326	0.0111299	-2.18624	--	--	--	Transcription factor bHLH149 GN=T12M4.4 OS=Arabidopsis thaliana (Mouse-ear cress) PE=1 SV=1	PREDICTED: transcription factor bHLH149-like [Nicotiana tomentosiformis]	--
Ipomoea_batatas_newGene_2527	0	6	0	36	61	27	0	3	0	86	66	83	5.99e-08	4.17968	--	--	1.31e-15	4.94704	0.0342018	-0.895787	Helix-loop-helix DNA-binding domain	Transcription factor bHLH167 OS=Arabidopsis thaliana OX=3702 GN=BHLH167 PE=2 SV=1	PREDICTED: transcription factor bHLH36-like isoform X2 [Ipomoea nil]	--
Tai6.13450	0	0	0	47	24	40	3	1	0	59	49	50	2.22e-07	4.04787	--	--	6.51e-11	4.18745	0.33908	-0.482008	Helix-loop-helix DNA-binding domain	--	PREDICTED: uncharacterized protein LOC103338332 isoform X3 [Prunus mume]	--
Tai6.7420	189	151	136	1204	1091	1003	248	170	268	1844	1404	1740	2.72e-29	2.6518	0.378801	-0.416444	5.82e-42	2.82958	4.06e-06	-0.618534	Helix-loop-helix DNA-binding domain	Transcription factor bHLH79 GN=MRG21.2 OS=Arabidopsis thaliana (Mouse-ear cress) PE=2 SV=1	PREDICTED: transcription factor bHLH79 isoform X1 [Nicotiana tomentosiformis]	--
Ipomoea_batatas_newGene_23975	0	22	13	73	30	51	18	22	24	196	189	212	0.0362948	1.93153	--	--	1.07e-22	3.13009	4.23e-07	-1.85825	Helix-loop-helix DNA-binding domain	Transcription factor FAMA OS=Arabidopsis thaliana OX=3702 GN=FAMA PE=1 SV=1	PREDICTED: transcription factor FAMA [Ipomoea nil]	molecular function: binding (GO:0005488);; biological process: metabolic process (GO:0008152);; biological process: cellular process (GO:0009987);; biological process: developmental process (GO:0032502);; biological process: single-organism process (GO:0044699);; biological process: biological regulation (GO:0065007)
Ipomoea_batatas_newGene_50495	17	32	20	70	87	76	18	15	14	40	32	38	1.29e-05	1.8917	--	--	0.0359905	1.14363	0.00547979	0.995392	bHLH-MYC and R2R3-MYB transcription factors N-terminal	Protein RICE SALT SENSITIVE 3 OS=Oryza sativa subsp. japonica OX=39947 GN=RSS3 PE=1 SV=1	PREDICTED: transcription factor bHLH155-like isoform X1 [Ipomoea nil]	molecular function: catalytic activity (GO:0003824);; biological process: metabolic process (GO:0008152);; biological process: cellular process (GO:0009987);; cellular component: cell (GO:0005623);; cellular component: cell part (GO:0044464);; biological process: signaling (GO:0023052);; biological process: single-organism process (GO:0044699);; biological process: response to stimulus (GO:005089…
Tai6.32052	98	84	103	278	362	384	393	297	258	1149	756	1144	1.7e-09	1.67804	2.68e-07	-1.53704	4.67e-16	1.68213	3.06e-15	-1.56239	Helix-loop-helix DNA-binding domain	Transcription factor bHLH51 GN=T7M7.8 OS=Arabidopsis thaliana (Mouse-ear cress) PE=2 SV=1	PREDICTED: transcription factor bHLH51-like [Solanum tuberosum]	molecular function: binding (GO:0005488)
Ipomoea_batatas_newGene_30639	5	26	22	33	59	59	12	20	5	53	39	73	0.0452704	1.53203	--	--	0.000761099	1.94531	0.803308	-0.145579	Helix-loop-helix DNA-binding domain	Transcription factor bHLH25 OS=Arabidopsis thaliana OX=3702 GN=BHLH25 PE=2 SV=2	PREDICTED: transcription factor bHLH25-like [Ipomoea nil]	biological process: metabolic process (GO:0008152);; molecular function: catalytic activity (GO:0003824);; molecular function: binding (GO:0005488)
Ipomoea_batatas_newGene_19728	30	51	23	68	104	83	249	156	119	379	241	224	0.000921923	1.51741	1.25e-07	-2.40867	0.0527313	0.678386	8.56e-11	-1.68467	Helix-loop-helix DNA-binding domain	Transcription factor PIF1 OS=Arabidopsis thaliana OX=3702 GN=PIF1 PE=1 SV=1	PREDICTED: transcription factor PIF1-like [Ipomoea nil]	--
Tai6.24997	212	209	199	484	928	498	333	334	250	1075	1191	1398	1.25e-05	1.50712	0.0657399	-0.497843	8.17e-22	2.02421	0.000471718	-0.975528	--	Transcription factor bHLH112 GN=T13M11.1 OS=Arabidopsis thaliana (Mouse-ear cress) PE=2 SV=1	PREDICTED: transcription factor bHLH112 isoform X1 [Vitis vinifera]	molecular function: binding (GO:0005488)
Tai6.30613	140	100	76	294	279	340	205	200	85	261	203	182	0.000574571	1.37226	0.475715	-0.455806	0.316143	0.424032	0.0476861	0.471079	Helix-loop-helix DNA-binding domain	Transcription factor bHLH130 GN=T24P15.19 OS=Arabidopsis thaliana (Mouse-ear cress) PE=1 SV=1	PREDICTED: transcription factor bHLH128-like isoform X1 [Solanum tuberosum]	--
Tai6.25738	89	74	64	196	217	213	52	40	63	75	64	80	2.06e-05	1.3539	0.318203	0.562543	0.298093	0.495608	4.09e-09	1.4421	Helix-loop-helix DNA-binding domain	Transcription factor PIF1 GN=T2G17.2 OS=Arabidopsis thaliana (Mouse-ear cress) PE=1 SV=1	PREDICTED: transcription factor PIF1-like [Nicotiana tomentosiformis]	--
Tai6.23481	1125	1421	1737	3053	2514	4914	3010	3524	2983	3893	2828	2647	0.00230459	1.21416	4.43e-07	-1.07874	0.999656	-9.26e-05	0.642585	0.156433	--	Transcription factor bHLH143 GN=T5E8.260 OS=Arabidopsis thaliana (Mouse-ear cress) PE=2 SV=1	PREDICTED: transcription factor bHLH143-like [Nicotiana tomentosiformis]	--
Tai6.2197	542	596	533	1080	1171	1227	655	666	539	1296	1033	1006	1.37e-09	1.05971	0.537059	-0.143746	1.99e-10	0.868391	0.850037	0.0359984	bHLH-MYC and R2R3-MYB transcription factors N-terminal;; Helix-loop-helix DNA-binding domain	Transcription factor GLABRA 3 GN=At5g41315 OS=Arabidopsis thaliana (Mouse-ear cress) PE=1 SV=1	bHLH1 transcription factor [Ipomoea batatas]	molecular function: binding (GO:0005488)
Tai6.41328	216	300	227	396	608	418	140	182	163	379	290	252	0.000128612	1.02475	0.0828602	0.498026	5.29e-05	0.93217	0.0119743	0.583102	Helix-loop-helix DNA-binding domain;; bHLH-MYC and R2R3-MYB transcription factors N-terminal	Transcription factor GLABRA 3 GN=At5g41315 OS=Arabidopsis thaliana (Mouse-ear cress) PE=1 SV=1	bHLH1 transcription factor [Ipomoea batatas]	molecular function: binding (GO:0005488)
Ipomoea_batatas_newGene_36939	24	16	0	32	40	41	0	0	3	71	41	66	0.45598	0.920344	--	--	1.36e-11	4.44927	0.150759	-0.62197	Helix-loop-helix DNA-binding domain	Putative transcription factor bHLH041 OS=Arabidopsis thaliana OX=3702 GN=BHLH41 PE=3 SV=1	PREDICTED: putative transcription factor bHLH041 isoform X1 [Ipomoea nil]	--
Tai6.26728	10	0	24	27	58	27	69	53	61	160	103	120	0.291368	0.909196	0.00482625	-1.57607	0.000968972	1.04242	7.27e-06	-1.68516	Helix-loop-helix DNA-binding domain	Transcription factor bHLH130 GN=T24P15.19 OS=Arabidopsis thaliana (Mouse-ear cress) PE=1 SV=1	PREDICTED: transcription factor bHLH130-like [Solanum lycopersicum]	--
Tai6.31036	1705	1834	1612	3628	3097	2748	863	1257	1012	3846	3282	3591	6.46e-06	0.876358	0.000962549	0.717699	6.12e-32	1.79793	0.201657	-0.210119	Helix-loop-helix DNA-binding domain	Transcription factor bHLH66 GN=F27D4.17 OS=Arabidopsis thaliana (Mouse-ear cress) PE=2 SV=1	PREDICTED: transcription factor bHLH66-like [Nicotiana tomentosiformis]	--
Tai6.21150	364	461	335	677	709	461	802	906	786	3175	2504	2890	0.00703411	0.749878	2.82e-12	-1.17586	8.3e-62	1.80435	6.76e-45	-2.22206	Helix-loop-helix DNA-binding domain	Transcription factor bHLH82 GN=F2C19.2 OS=Arabidopsis thaliana (Mouse-ear cress) PE=2 SV=1	PREDICTED: transcription factor bHLH66-like [Nicotiana tomentosiformis]	--
Ipomoea_batatas_newGene_12603	51	52	8	37	109	43	30	26	24	182	177	327	0.499005	0.748141	0.874489	0.172787	9.96e-16	2.98039	7.82e-05	-1.75458	Helix-loop-helix DNA-binding domain	Putative transcription factor bHLH041 OS=Arabidopsis thaliana OX=3702 GN=BHLH41 PE=3 SV=1	PREDICTED: putative transcription factor bHLH041 isoform X2 [Ipomoea nil]	--
Ipomoea_batatas_newGene_3612	62	58	36	76	76	90	466	435	389	580	520	501	0.308361	0.624186	3.12e-21	-2.93389	0.0717133	0.346021	1.55e-40	-2.70154	Helix-loop-helix DNA-binding domain	Transcription factor bHLH30 OS=Arabidopsis thaliana OX=3702 GN=BHLH30 PE=1 SV=1	PREDICTED: transcription factor bHLH30-like [Ipomoea nil]	--
Tai6.40389	36	32	33	52	62	41	55	52	44	168	96	149	0.441485	0.495914	0.414198	-0.44694	7.73e-06	1.41553	1.35e-05	-1.36755	Helix-loop-helix DNA-binding domain	Transcription factor bHLH130 GN=T24P15.19 OS=Arabidopsis thaliana (Mouse-ear cress) PE=1 SV=1	PREDICTED: transcription factor bHLH130-like [Solanum tuberosum]	--
Tai6.36587	163	157	157	254	205	223	588	531	530	449	347	358	0.185435	0.458558	6.94e-17	-1.69455	0.00449018	-0.485348	8.64e-05	-0.767376	Helix-loop-helix DNA-binding domain	Transcription factor bHLH81 GN=T8A17.70 OS=Arabidopsis thaliana (Mouse-ear cress) PE=2 SV=1	PREDICTED: transcription factor bHLH81-like isoform X1 [Solanum tuberosum]	molecular function: binding (GO:0005488)
Tai6.8220	334	276	294	376	402	433	240	235	201	200	191	179	0.317632	0.317158	0.0379043	0.5286	0.498468	-0.200665	2.91e-07	1.03328	Helix-loop-helix DNA-binding domain	Transcription factor bHLH81 GN=T8A17.70 OS=Arabidopsis thaliana (Mouse-ear cress) PE=2 SV=1	PREDICTED: transcription factor bHLH81-like isoform X1 [Solanum tuberosum]	molecular function: binding (GO:0005488)
Ipomoea_batatas_newGene_57545	238	207	182	230	244	212	43	20	39	35	42	57	0.891713	0.0737871	8.54e-08	2.43496	0.572942	0.395532	2.02e-13	2.20373	Helix-loop-helix DNA-binding domain	Transcription factor bHLH30 OS=Arabidopsis thaliana OX=3702 GN=BHLH30 PE=1 SV=1	PREDICTED: transcription factor bHLH30-like [Ipomoea nil]	--
Ipomoea_batatas_newGene_17780	1623	2237	2058	1335	2006	1551	2067	2430	2297	1519	885	778	0.533391	-0.211563	0.226889	-0.245375	2.93e-08	-1.0799	0.00877274	0.601808	bHLH-MYC and R2R3-MYB transcription factors N-terminal	Transcription factor LHW OS=Arabidopsis thaliana OX=3702 GN=LHW PE=1 SV=1	PREDICTED: transcription factor LHW-like isoform X1 [Ipomoea nil]	--
Tai6.8498	1836	1530	1665	1545	1659	1315	829	863	695	925	711	761	0.242516	-0.260189	4.62e-13	1.18673	0.863193	0.0365675	1.09e-13	0.88023	--	Transcription factor bHLH147 GN=K14A17.17 OS=Arabidopsis thaliana (Mouse-ear cress) PE=1 SV=1	PREDICTED: transcription factor bHLH148-like [Nicotiana tomentosiformis]	--
Tai6.35040	487	397	593	409	507	373	225	335	265	279	243	189	0.15332	-0.365713	5.69e-05	1.0058	0.614379	-0.175085	0.000193845	0.805871	--	Transcription factor bHLH113 GN=MLD14.24 OS=Arabidopsis thaliana (Mouse-ear cress) PE=2 SV=1	PREDICTED: transcription factor bHLH113 [Solanum lycopersicum]	molecular function: binding (GO:0005488)
Tai6.30118	69	84	68	54	48	56	356	336	199	237	213	268	0.499848	-0.392269	1.27e-08	-1.94668	0.483309	-0.252719	5.84e-16	-2.14321	Helix-loop-helix DNA-binding domain	Transcription factor BEE 1 OS=Arabidopsis thaliana (Mouse-ear cress) PE=2 SV=1	PREDICTED: transcription factor BEE 3-like [Nicotiana tomentosiformis]	--
Tai6.29839	106	139	121	103	76	81	126	81	80	33	21	28	0.413539	-0.404449	0.579505	0.281444	2.64e-05	-1.6859	3.85e-05	1.54442	Helix-loop-helix DNA-binding domain	Transcription factor PIF1 GN=T2G17.2 OS=Arabidopsis thaliana (Mouse-ear cress) PE=1 SV=1	PREDICTED: transcription factor PIF1 isoform X3 [Vitis vinifera]	--
Tai6.40550	2235	2142	2329	1995	1636	1436	1098	1306	1051	1547	860	1417	0.0492308	-0.466157	7.55e-15	1.03855	0.52425	0.159761	0.0770491	0.389849	Helix-loop-helix DNA-binding domain	Transcription factor bHLH128 GN=T20M3.7 OS=Arabidopsis thaliana (Mouse-ear cress) PE=1 SV=1	PREDICTED: transcription factor bHLH128-like isoform X1 [Nicotiana sylvestris]	--
Tai6.26745	518	688	300	214	441	247	330	407	591	264	33	27	0.426208	-0.481395	0.931477	-0.0544851	0.0595422	-1.59828	0.168625	1.09221	bHLH-MYC and R2R3-MYB transcription factors N-terminal	Transcription factor EMB1444 GN=EMB1444 OS=Arabidopsis thaliana (Mouse-ear cress) PE=2 SV=1	unnamed protein product [Coffea canephora]	--
Tai6.43479	57	32	37	32	37	29	82	84	68	149	61	76	0.46593	-0.526258	0.21093	-0.61513	0.598811	0.26349	0.000416853	-1.41855	Helix-loop-helix DNA-binding domain	Transcription factor BPE GN=T30E16.21 OS=Arabidopsis thaliana (Mouse-ear cress) PE=2 SV=1	PREDICTED: transcription factor bHLH79 isoform X1 [Nicotiana sylvestris]	--
Tai6.28734	314	342	269	170	223	198	215	313	246	112	112	65	0.0484015	-0.596257	0.509538	0.234152	1.8e-05	-1.3324	0.00288678	0.950112	Helix-loop-helix DNA-binding domain	Basic helix-loop-helix protein A GN=BHLH OS=Pisum sativum (Garden pea) PE=3 SV=1	bHLH2 transcription factor [Ipomoea batatas]	molecular function: binding (GO:0005488)
Tai6.6262	468	371	430	334	243	278	156	192	165	174	138	146	0.0274779	-0.674189	8.98e-11	1.42424	0.696741	-0.130668	0.000342508	0.85732	--	Transcription factor bHLH47 GN=F1P2.190 OS=Arabidopsis thaliana (Mouse-ear cress) PE=2 SV=1	PREDICTED: transcription factor bHLH47-like [Solanum tuberosum]	--
Tai6.24085	629	843	933	441	448	513	1510	1661	1210	687	488	545	0.00668074	-0.748975	0.000361931	-0.831069	1.08e-21	-1.31079	0.0915635	-0.307123	--	Transcription factor bHLH143 GN=T5E8.260 OS=Arabidopsis thaliana (Mouse-ear cress) PE=2 SV=1	PREDICTED: transcription factor SAC51-like [Nicotiana sylvestris]	--
Ipomoea_batatas_newGene_25136	44	32	30	28	24	8	93	87	46	33	23	20	0.402961	-0.783871	0.13379	-0.84933	0.00186016	-1.43182	--	--	Helix-loop-helix DNA-binding domain	Transcription factor bHLH63 OS=Arabidopsis thaliana OX=3702 GN=BHLH63 PE=1 SV=1	PREDICTED: transcription factor BEE 2-like isoform X3 [Ipomoea nil]	--
Ipomoea_batatas_newGene_38314	78	203	172	85	65	51	131	85	94	224	130	141	0.156165	-0.846255	0.652549	0.283151	0.0536658	0.656471	6.77e-05	-1.24915	Helix-loop-helix DNA-binding domain	Sulfite exporter TauE/SafE family protein 2 OS=Arabidopsis thaliana OX=3702 GN=At1g61740 PE=2 SV=1	PREDICTED: transcription factor bHLH115-like [Ipomoea nil]	molecular function: binding (GO:0005488)
Tai6.10677	29	51	86	39	17	27	246	183	141	105	89	111	0.313403	-0.883526	0.00395602	-1.50251	0.00957826	-0.833878	1.99e-05	-1.75148	Helix-loop-helix DNA-binding domain	Transcription factor PIF1 GN=T2G17.2 OS=Arabidopsis thaliana (Mouse-ear cress) PE=1 SV=1	PREDICTED: transcription factor PIF1 [Nicotiana sylvestris]	--
Ipomoea_batatas_newGene_5117	83	41	89	24	35	64	51	42	39	3	0	15	0.15834	-0.96717	0.0202327	0.960598	0.00726828	-2.11484	--	--	--	Transcription factor BHLH062 OS=Oryza sativa subsp. japonica OX=39947 GN=BHLH062 PE=1 SV=1	PREDICTED: transcription factor bHLH47-like isoform X2 [Ipomoea nil]	--
Tai6.6656	644	502	667	328	298	384	602	562	580	327	227	250	9.18e-05	-0.972071	0.291695	0.223959	2.91e-11	-1.08836	0.194451	0.311594	--	Transcription factor bHLH133 GN=BHLH133 OS=Arabidopsis thaliana (Mouse-ear cress) PE=2 SV=1	PREDICTED: transcription factor bHLH68 [Solanum lycopersicum]	--
Tai6.52406	219	275	237	93	131	126	210	239	213	161	83	82	0.00157852	-0.975246	0.744928	0.101556	0.000501089	-0.996226	0.815661	0.10229	Helix-loop-helix DNA-binding domain	Transcription factor bHLH94 GN=F12K8.16 OS=Arabidopsis thaliana (Mouse-ear cress) PE=2 SV=2	PREDICTED: transcription factor bHLH96-like [Nicotiana sylvestris]	--
Ipomoea_batatas_newGene_61231	74	38	49	27	32	32	190	248	208	88	84	89	0.0880662	-0.977519	1.01e-06	-1.65792	1.75e-06	-1.23562	3.81e-05	-1.46869	--	Transcription factor BHLH062 OS=Oryza sativa subsp. japonica OX=39947 GN=BHLH062 PE=1 SV=1	PREDICTED: transcription factor bHLH47-like isoform X2 [Ipomoea nil]	--
Tai6.31899	1773	1455	1830	802	1159	757	292	544	337	613	574	543	2.83e-06	-1.02386	1.07e-15	2.19873	0.0290856	0.598996	0.00325677	0.593765	Helix-loop-helix DNA-binding domain	Transcription factor bHLH93 GN=K21L13.16 OS=Arabidopsis thaliana (Mouse-ear cress) PE=1 SV=1	PREDICTED: transcription factor bHLH93-like [Nicotiana tomentosiformis]	--
Ipomoea_batatas_newGene_61550	170	111	149	59	59	96	143	145	95	36	50	60	0.0148036	-1.11783	0.350628	0.372416	0.00167289	-1.25052	0.379588	0.456253	--	Transcription factor BHLH062 OS=Oryza sativa subsp. japonica OX=39947 GN=BHLH062 PE=1 SV=1	PREDICTED: transcription factor bHLH47-like isoform X2 [Ipomoea nil]	--
Ipomoea_batatas_newGene_20531	39	43	37	0	18	12	136	109	89	7	4	19	0.268902	-1.23333	0.000466756	-1.39697	1.43e-09	-3.07251	--	--	Helix-loop-helix DNA-binding domain	Transcription factor bHLH63 OS=Arabidopsis thaliana OX=3702 GN=BHLH63 PE=1 SV=1	PREDICTED: transcription factor bHLH63 [Ipomoea nil]	--
Tai6.37610	417	451	398	172	198	136	390	757	547	444	482	514	8.87e-08	-1.29249	0.317173	-0.38809	0.662579	-0.170457	2.49e-11	-1.5266	Helix-loop-helix DNA-binding domain	Transcription factor bHLH93 GN=K21L13.16 OS=Arabidopsis thaliana (Mouse-ear cress) PE=1 SV=1	PREDICTED: transcription factor bHLH93-like [Nicotiana tomentosiformis]	--
Tai6.37611	417	419	407	129	223	153	262	453	296	316	284	240	1.72e-05	-1.29937	0.338919	0.345673	0.532353	-0.217324	0.00596988	-0.753084	Helix-loop-helix DNA-binding domain	Transcription factor bHLH93 GN=K21L13.16 OS=Arabidopsis thaliana (Mouse-ear cress) PE=1 SV=1	PREDICTED: transcription factor bHLH93-like [Nicotiana tomentosiformis]	--
Ipomoea_batatas_newGene_60111	150	157	118	37	60	52	83	132	48	66	34	37	0.000803567	-1.39637	0.263072	0.63258	0.0932589	-0.853092	0.843911	0.11047	Helix-loop-helix DNA-binding domain	Transcription factor bHLH94 OS=Arabidopsis thaliana OX=3702 GN=BHLH94 PE=1 SV=2	PREDICTED: transcription factor bHLH96-like [Ipomoea nil]	--
Ipomoea_batatas_newGene_24531	239	276	242	86	117	51	118	193	168	70	35	100	0.000250639	-1.47711	0.0744111	0.624324	0.00887236	-1.13175	0.667945	0.248987	Helix-loop-helix DNA-binding domain	Transcription factor bHLH49 OS=Arabidopsis thaliana OX=3702 GN=BHLH49 PE=1 SV=1	PREDICTED: transcription factor bHLH76-like isoform X1 [Ipomoea nil]	--
Ipomoea_batatas_newGene_62890	440	430	353	117	193	111	188	229	213	186	87	80	9.88e-06	-1.49505	0.000299404	0.953019	0.0160912	-0.820067	0.592412	0.241793	Helix-loop-helix DNA-binding domain	Transcription factor bHLH49 OS=Arabidopsis thaliana OX=3702 GN=BHLH49 PE=1 SV=1	PREDICTED: transcription factor bHLH76-like isoform X1 [Ipomoea nil]	--
Ipomoea_batatas_newGene_52106	484	350	443	48	29	0	26	166	104	0	0	0	0.117227	-1.61302	0.00121841	1.95304	--	--	--	--	Helix-loop-helix DNA-binding domain	Transcription factor ORG2 OS=Arabidopsis thaliana OX=3702 GN=ORG2 PE=1 SV=1	PREDICTED: transcription factor ORG2-like isoform X1 [Ipomoea nil]	--
Ipomoea_batatas_newGene_2221	84	53	56	26	22	9	37	47	12	24	9	6	0.00882693	-1.68153	0.141977	1.0184	--	--	--	--	Helix-loop-helix DNA-binding domain	Transcription factor bHLH96 OS=Arabidopsis thaliana OX=3702 GN=BHLH96 PE=1 SV=1	PREDICTED: transcription factor bHLH96-like [Ipomoea nil]	--
Tai6.50538	275	255	352	109	65	70	727	831	579	278	151	247	1.26e-07	-1.88392	4.93e-07	-1.10318	7.5e-15	-1.61475	1.04e-05	-1.4055	Helix-loop-helix DNA-binding domain	Transcription factor bHLH63 GN=T4L20.110 OS=Arabidopsis thaliana (Mouse-ear cress) PE=1 SV=1	PREDICTED: transcription factor bHLH63-like [Nicotiana sylvestris]	--
Ipomoea_batatas_newGene_3257	138	42	71	0	10	22	20	30	25	4	12	20	0.0169333	-2.17794	0.000249251	1.89935	--	--	--	--	--	--	PREDICTED: transcription factor bHLH61-like [Ipomoea nil]	--
Ipomoea_batatas_newGene_3273	430	254	924	112	141	163	694	618	621	469	249	375	1.19e-08	-2.17898	0.838825	0.103828	6.83e-05	-0.806136	1.05e-07	-1.35269	--	Transcription factor FER-LIKE IRON DEFICIENCY-INDUCED TRANSCRIPTION FACTOR OS=Arabidopsis thaliana OX=3702 GN=FIT PE=1 SV=1	PREDICTED: transcription factor FER-LIKE IRON DEFICIENCY-INDUCED TRANSCRIPTION FACTOR [Ipomoea nil]	molecular function: binding (GO:0005488)
Ipomoea_batatas_newGene_60643	69	136	104	1	0	14	4	29	9	0	0	0	0.00826063	-2.42777	0.00346549	2.084	--	--	--	--	Helix-loop-helix DNA-binding domain	Transcription factor bHLH120 OS=Arabidopsis thaliana OX=3702 GN=BHLH120 PE=2 SV=2	PREDICTED: transcription factor bHLH36-like [Ipomoea nil]	--
Tai6.1936	3772	2839	5818	986	737	807	526	1201	660	185	115	159	1.94e-23	-2.47026	3.9e-13	2.51659	2.74e-15	-2.27221	2.25e-33	2.40379	Helix-loop-helix DNA-binding domain	Transcription factor FER-LIKE IRON DEFICIENCY-INDUCED TRANSCRIPTION FACTOR GN=At2g28160 OS=Arabidopsis thaliana (Mouse-ear cress) PE=1 SV=1	unnamed protein product [Coffea canephora]	--
Tai6.12658	3426	2471	5235	741	622	673	883	2218	1203	404	184	218	6.42e-32	-2.64442	4.47e-05	1.56165	7.02e-14	-2.32437	3.2e-08	1.31809	Helix-loop-helix DNA-binding domain	Transcription factor FER-LIKE IRON DEFICIENCY-INDUCED TRANSCRIPTION FACTOR GN=At2g28160 OS=Arabidopsis thaliana (Mouse-ear cress) PE=1 SV=1	unnamed protein product [Coffea canephora]	--
Ipomoea_batatas_newGene_53531	5676	5243	7030	1267	630	954	7433	9475	7306	1210	857	1453	2.97e-16	-2.64912	0.132253	-0.284948	3.83e-51	-2.71162	0.371117	-0.307209	Helix-loop-helix DNA-binding domain	Transcription factor ILR3 OS=Arabidopsis thaliana OX=3702 GN=ILR3 PE=1 SV=1	PREDICTED: transcription factor bHLH115-like [Ipomoea nil]	--
Ipomoea_batatas_newGene_61980	10123	8478	12660	2078	985	1362	6358	7854	6486	961	503	1119	1.65e-17	-2.84206	5.66e-07	0.771201	5.38e-40	-2.92626	0.0319419	0.738869	Helix-loop-helix DNA-binding domain	Transcription factor ILR3 OS=Arabidopsis thaliana OX=3702 GN=ILR3 PE=1 SV=1	PREDICTED: transcription factor bHLH115-like [Ipomoea nil]	--
Ipomoea_batatas_newGene_59153	6814	6124	9621	1143	1093	1160	4385	6565	4948	788	497	643	1.33e-53	-2.84779	0.00573131	0.673729	2.98e-78	-2.99135	3.9e-08	0.797921	Helix-loop-helix DNA-binding domain	Transcription factor ORG2 OS=Arabidopsis thaliana OX=3702 GN=ORG2 PE=1 SV=1	PREDICTED: transcription factor ORG3-like [Ipomoea nil]	--
Ipomoea_batatas_newGene_50771	879	753	1277	163	142	118	1780	2340	1846	293	199	208	6.35e-32	-2.89498	0.000261714	-0.814583	5.73e-92	-3.04109	0.00232308	-0.726474	Helix-loop-helix DNA-binding domain	Transcription factor ORG3 OS=Arabidopsis thaliana OX=3702 GN=ORG3 PE=1 SV=1	PREDICTED: transcription factor ORG3-like [Ipomoea nil]	--
Ipomoea_batatas_newGene_3272	3085	3146	5405	560	396	533	1427	2681	1717	600	399	381	3.68e-24	-3.00402	0.000883749	1.13244	2.44e-19	-2.01374	0.728848	0.10392	Helix-loop-helix DNA-binding domain	Transcription factor FER-LIKE IRON DEFICIENCY-INDUCED TRANSCRIPTION FACTOR OS=Arabidopsis thaliana OX=3702 GN=FIT PE=1 SV=1	PREDICTED: transcription factor FER-LIKE IRON DEFICIENCY-INDUCED TRANSCRIPTION FACTOR [Ipomoea nil]	--
Ipomoea_batatas_newGene_53629	890	698	1478	149	124	145	1107	1979	1289	421	276	275	2.18e-27	-3.01329	0.583082	-0.234246	4.32e-22	-2.10715	8.71e-08	-1.19712	Helix-loop-helix DNA-binding domain	Transcription factor FER-LIKE IRON DEFICIENCY-INDUCED TRANSCRIPTION FACTOR OS=Arabidopsis thaliana OX=3702 GN=FIT PE=1 SV=1	PREDICTED: transcription factor FER-LIKE IRON DEFICIENCY-INDUCED TRANSCRIPTION FACTOR [Ipomoea nil]	--
