# Supplementary material for: Systematic identification and expression analysis of bHLH gene family reveal their relevance to abiotic stress response and anthocyanin biosynthesis in sweetpotato
Source: BMC Plant Biol. 2024 Mar 1;24:156. doi: 10.1186/s12870-024-04788-0 (PMC10905920; doi:10.1186/s12870-024-04788-0)
Supplement: Supplementary file 9 — Supplementary Material 9 [file 12870_2024_4788_MOESM9_ESM.xlsx]

## Sheet: Sheet1
Additional file 14. The amino acid sequences of 227 IbbHLHs identified in sweetpotato
Protein Name	ID	Amino acid sequences of 227 IbbHLHs
IbbHLH1	g247..t1	MVLQENTNWLYDYGFEDISVADANFSVSGSGFSWSAQALNGSASVSAELDGSCGDNDGSKETGSKKRSRTELCASTSSKACREKLRRDKLNDRFTELSALLEPGKLPKTDKSAILVDAVRVVTQLRSEAQKLKDSNLNLQEKIKELKAEKIELRDEKQRLKAEKEKLEQQLKTMNAQPGFLPPAIPAAFAAQGQVAGSKLVPVISYPGVAMWQFLPPAAVDTSQDHVLRPPVA
IbbHLH2	g607.t1	MAMGGLLDCYGGFEEDKLSCEALSSVEQTASNGCWDYSPPEVLPVEYSPAVAPTETAAAALGRPRKRRRTAKRSKNKEDIENQRMTHIAVERNRRRQVNDYLAVLRSFLPPSYAQRGDQASIVGGTINFVKELEQLLQFLEVHKQLKNNQISSSNYPNNNNNNNNSHYPFSTFFTFPQYSTPKPTLPPPPPLRRRRSCRRWRTWKWPW
IbbHLH3	g633.t1	MAMGGLLDCYGGFEEDKLSCEALSSVEQTASNGCWDYSPPEVLPAEYSPAVAPAETAAPLGRPRKRRRTAKSSKKKEDIETQRMTHIAVERNRRRQVNDYLAVLRSFLPPSYAQRGDQASIVGGTINFVKELEQLLQFLEVHKQVKNNQISSSNYPNNNNNNNNSHYPFSTFFTFPQYSTPKTHSPTAAAASTAPQKSSTVADVEVAMVESHASVKVLSTKQPKQLVKMVKWFHAMSLTVLHLNVTTIHPMVLYSFSLKVEDDCQLMSVNEIATAVHEMVAMIQEDMMRGDTI
IbbHLH4	g934.t1	MDNGEILSDFFEDSELAGDDIFSILEALDGASKTTDLVSPKSVSSGAVQESCESAAAASPRTSKKRKITAVAASDGSEDGLQQPRTCHITVERNRRKQMNDHLSVLRSLMPAFYVKRGDQASIIEGVVDYINELQQILQSLETKKQRKAYTSEVLSPRILSPSPRKPPLSPRLSLPPISPRTPQPTSPYKPTNPTTSTRLLQPPSLAGGGGYLLPGAATAISEQAASSSSTSAIDSANELAANSTSAIADVEVKFSGSNVILKTVSPRIPGQAVKIISALEDLALEILHVSITTINDDTSLNSYTIKIGIECQLSAEELAQQIQQTFC
IbbHLH5	g1002.t1	MDDLSFLDQFQILQSIEQELADVLCSSSPEEGSPPPAEATTSHLGEDDRPLKQLKIHHHSNVDVNPPEQSQELVTGNASAEQETEPPETTAKKAKKSGRRGRPPTHTYDHIMAERKRRELLSGQFLALSTIVPGLRKMDKTSVLGETIKYLKQIQERVKTLEEESSKRTMESVVFVKKSQVSFDDDEEISSGENGNSDEQPLPEIETRLCDDHILLRIYCERQKGIIGKIFSEVEKLQPNRGKLERGTFWELGS
IbbHLH6	g1003.t1	MEDSSISWFPELGEVDDYYDFVDGFIAQNSVTTQGTQEEVQKRSSESPESYTSDYSIFVPKSNGNNNVSGTTICFGGGGGSASPESLDFRADGGFERPVKRLKVDDKKTSSFRVLSGSTKGDDDVRRRCSVAHEHVVAERKRRENLTRKFIALSAILPGLKKVDKASVLEDAIKHLKELKERVNQLEKRGKSLSFFLREVEMLHLTVVNSFMTPFGKHAMDFTLVAQMDENFCMKPKDMVKHLQCITRS
IbbHLH7	g1005.t1	MDLSSAEWFGQEIDEWQMMNTTFDDFAVFSPETTPFPSSAGYCSSHFPLLSSSNGFQTVVENPAGAVNRVQEASSSSSIISFANSDLPWASQHLANSNPKGASVKTEMVFTSGSCVADGRKDMIRFGGGGAVKKGAAVRNAVQAQDHVMAERRRREKLTQCFIALSSLVPGLKKENAKRHAEEPLPAAAAVKRVRLCGSDDDSSYSSDENSDASTEMSLPEIEVRSSDQNMLIRVHCKKHNGVIKEIFSDLEKMQLSILSSSVMPFGKTTTHITIIAQMDHKFCMAAKDVASTIRVTILKLLGCEESSSPF
IbbHLH8	g1623.t1	MDNIFPSSSFTLQLNDFEPFDPSFVFQQHSLPPLLNPDVLFDHPPLAAEVGKERLPESSAAGNGGVGGDDSDKQRKLAHREIERRRRQEMATLYASLRNELPLEYLRGKRSISDHVREAVRYIEQKQKSIRELEAKRDKLKRDVAASDDVISDPNKVRISTRSEDTSPSIMVKIQSSREGVVEILINCGPSKLGFGVSSVLELLHEEGLDAVSCFCCRVEGNLLYSIQAEPWIATVLLRPLLSSSPSLGLRAFSRASSLVSPLFRCLGIAFKFA
IbbHLH9	g2468.t1	MELEAMALYKVPQVSWTTSSCDFVANNNQFPLEFQCPNFPEFEACSYYPPTTHQQWLPNSSPADHVVVAEEEDDEVSGRRRQHRRSNAQTNRRQQINHNLSYLHSLLPESYTQKVGLLPCDLLPAKVTKQDYPDSTHPRIGDEASILGGAINYVKELEEELQVLCAKNSTANLLEDVGSGASDGCRGYQLSTPSGDHIQVTMAGENHVDLKQGRSQKTRLGGASVVEKNLRIESLMLTVLHFNLSRADQFVLCSLSLKVEDGSKYTSVKRIATVVNGIMARIQEEDERV
IbbHLH10	g2470.t1	MELEAMALYKVPQVSWTSSTCDFLANNNQFPLQFQCPNFPEFEACSYYPPTTHQQWLPNSSPADDVVVAEEEDEVACPTRQHRKSNAQTNRRQQINANLSYLHSLLPESYIQKGDEASILGGAINYVKELEEELQLLCAKNSTANLLQDVGSGASDGCRGYQLSTPSGDHIQVTMDGENHVDLKLHSKWRPKLLPRFISQIESLMLTVLHFNLSRADQFVLCSLSLKVEDGSKYTSVKRIATVVNGIMARIQGEDERV
IbbHLH11	g3364.t1	MGAESDHEVHIWTERERRKKMRNMFSNLHALLPQLPPKADKSTIVDEAVNYIKTLQQTLQKLQTRKLEILHGFNSIIHRRPFSAHRNSTPSSLRGRRSWPIIIKDLPALWLPSSDHHPPRLSRRRSRPGLLRMLS
IbbHLH12	g4237.t1	MDQTRYQQQQQQMSSGLTRYRSAPSSYFASFLNSDGGGGGGGGGYARDDFDQLLNAHNSSSDIQQAFGRFMDSLDSQDVNSNRPGNPSSNLNVKQESDAYEQPKQQQLPESGGDYGSVSQMNYSGQAQQSHNSGATTSAMENSYGLMNSANPDRFRSSAVKMNTGVANSNLTRYNTSPAGFFAQIDIGNEYGAMRGMGSYGAGSNANADASFSSPSRFKNHTGFSSSGQPASSSGAMASISEIGEEGVKEETSPRHGRFSETQKNDEFSMPSWEDSDILSDLFLNKSEDQCRPPGLLSHHLSLPKIPAQLSAIMQDSVPCKVRAKRGCATHPRSIAERVRRTKISERMRKLQELVPNMDKQTNTADMLDLAVDYIKDLESQVQVLSENRAKCTCSSSK
IbbHLH13	g4338.t1	MDQTRYQQQQQQMSSGLTRYRSAPSSYFASFLNSDGGSGGGGGGYARDDFDQLLNAHNSSSDIQQAFGRFMDSLDSQDVNSNRLGNPSRNLNVKQESDAYEQPKQQQLPESGGDYGSVSQMNYSGQAQQSHNSGATTSAMENSYGLMNSANPDRFRSSAVKMNTGVANSNLTRYNTSPAGFFAQIDIGNEYGAMRGMGSYGAGSNANAEASFSSPSRFKNHTGFSSSGQPASSSGAMASISEIGEEGVKEETSPGHGRFSETQKNDEFSMPSWEDSDILSDLFLNVSEEKPFWNSNVSDIQKSEDQCRPPGLLSHHLSLPKIPAQLSAIMQDSVPCKVRAKRGCATHPRSIAERVRRTKISERMRKLQELVPNMDKQTNTADMLDLAVDYIKDLESQVQ…
IbbHLH14	g4521.t1	MPLWLLIWEECYYEPALYSGIHGNPGSQNPELAFQNWSACWASRDACNSQLLHTGERVQLLVNKMMIENQFNVVGEGLVGRAAVTGNHQWILSEGYCREAYPIEVLKELSQQFSAGMQTIAVIPVLPHGVVQLGSYKLITENVGVVNDVKMLICQLGCVPGVLLSDENAMKEPVQNTGVPFHLENSASVDFTTRSEVLKSEPTSSSFLRQNRERQPTGATFQSSSISQSVVEYHDDHHRQGNVVPLMKPNISPKNHLRKEEVKAEVIPSNPNMWPNQQSSTYIPWPPSNHEQRIMSSACHTKTNPMPNGYKISQPRTDPGPIPNCLENSVLPSVGAQQLCKGAERHLESIPDIDSFLDANRSPRKNLSFPHSGAASGLQSSEFFSNLEASSSGNVNHLP…
IbbHLH15	g5137.t1	MPERETRRLRVHGFRGGDEAGVEPRAAFRLRRPAAAAAQVQRGGGAVRRRVVVVAEDGGGNPSDETTTEELRQLVPGGEVMDLCSLLDETAHYINCLASQVQIMRSIADLFST
IbbHLH16	g5235.t1	MTMNHHCVPEFEMDEDYFPLPMTAPPSAAGLSGAKKSAMVEEEIMELLWQNGQVVVHTQNHQRSVKRSHGDDGDAEIPVPAARKVGSAAEEEMDTSHQPQLFMQEDEMASWLHYPLVDSPLERYLSADLLYSAAVAPPAAPLPPIPPSASGRTDLRLARLCRPPGPSRAASTVVESNDTPIVPRDYRDSHVADSTAQVSGGNLGRGGGAMSETEAAGASTGGKEMTATCELTVTSSPGSGACSVSAEKSTAPATTTEDRKAKGSETDDEGHNTDTDFGSADNAKKQTSSKRSRAAEVHNLSERKRRDRINEKMRALQQLIPRCNKLDKASILDEAIEYLKSLQLQVQMMSLGHGCGMIPMMFPGIQQYMPAMGIGMGMRMGMNPPVVPYPPATPMGGPR…
IbbHLH17	g5306.t1	MGKDDGLLLLLSTEGPPIKRRAGLRRKQAGRGSYRGNWILWEVGGSGLVYNFCSLQTHYGIPIAPSTQDPLLQHSLELCCFLETHPSCKDESKMKTLESMAQSHSFSFSHKMLIWEDAYYGNNEHQEKKLFSNSAGNLLDGHCSHDALGLAVAKMSYHVYSLGEGIVGQVAVTGKHLWISADKWVTNPSSSFEYCDGWQTQFSAGVKTIVVVAVAPLGVVQLGSLDDIPEDLKMVKHIRDVFSEVHDSVGGHLQGAMQNNAETSCVSDVSTRTSGSEVYLDCTNNLDRSIEDGTNFCSSKYVFLGQGKHGHHSPMVSHPSTYPNKIHEEAIAPMSEVQTSNLRDSVEDKSKSYKNNSSDKIASCDAVQAFDYSSMDMPYPPSEFLVSAAQNDQSGVFSL…
IbbHLH18	g5327.t1	MKSSALFSRFEPGSHFWSHSGNCFFAVHVRSALIALNPSAQSDFGVRVLGRHAVDFFTWSASNNVLSDFVASSGCLGVQRELCKIVEDSDWAYAIYWQVAKSKSGKSALIWGDGHCSELNRRLSEERNVNQTLVDGDKKKQVLRKICGCFGGSEEDNVGNKLDFVSDMEMFYLTSMYYVFPFDVPSSPSQSFNSSRTIWAADTRSCSEHYQSRSHLAKLAKFETLVFIPLKSGVVELGSTKAIPEDQNVIKMAQKIVVVSAHAPAKAIPKIFGQELSLGGAKSGPISISFAPKLEEELGGHPSDSYDINALGSSQVYGNSSNGYRSDDGDGKLIPQVNQVMVGGLSSQALVAGFEQASEDALLQPDVQKPRKRGRKPANGREEPLNHVEAERQRREKLN…
IbbHLH19	g5347.t1	MSNNPTDGSSEDFFDQILGFPAYATADANLAGTASAAPMMLQLSSGDGSAHLGGLRIGMGLGGVGDLSRNWSCAVSAGAEFGAGERRVYEDGRVLGEHEDGYQSFFFYETFLAHKENRVKIELISSFMVTDRNSTFTKLSPILPPVELLKSGFHGQLMPSSVPAMPHPPAIRPRVRARRGQATDPHSIAERLRRERIAERIRALQDLVPSVNKTDRAVMLDEIVDYVKFLRLQVKYGYIVILKMENGWCRSVVTLKMEEMVLSMSRLGGAGAVAPLVTDIPISLVEEEGGSEAGRTQPAWEKWSNDGTERQVAKLMEENVGAAMQFLQSKALCIMPISLASAIYHSQPPDTTPLVKPETNPPS
IbbHLH20	g5845.t1	MQPESGGGGGGGSGGSEPSRGAGLTRFRSAPATWLEALLDSDTENDVVLDPPPILPSSSKPPPHPHSQPLPTPSAQLKQPSVGGSGSRYAADLGLFESGGGGGEAASGLSNFVRQNSSPAEFLSQISSDIFFPGFGAPPSYDYLSSPIDVAQSAKRPREADSQSPSAKLSSPLKGEQSGRLRSAGGSLDAEMEKMMEDLVPCRVRAKRGCATHPRSIAERVRRTRISDRIRKLQELVPNMDKQTNTADMLEEAVEYVKFLQKQIQKKKKRSSNAFGTNHRESLSASALVFLTHPTNKSFGRLEAVEAEVEQQRKAFGITVAFRMKGGFKSHPKLEGCPTNGVSNMPVAAGSEVPQPPNSDVGVRRSGIEVVVTVRLEESMGHDIQGGTHMKE
IbbHLH21	g6179.t1	MAAFPSYQCLLDSTSSVFLQPNSPPIYKMPSGTFLDEPNDSFFQFYQSESLQELSTVSHGLVSHSHHHHNNINNEFSPSPSSSVTNKPESGEQLTYQSPPLMPKKRKSKQDSSMNSAQSKNVKEGEEGKRQRKGGNGNAVKEGKEKKTKEDKKCPEEAPTGYIHVRARRGQATDSHSLAERVRREKISERMKILQGLVPGCDKVTGKALMLDEIINYVQSLQNQVEFLSMKLASVSPMFYDYGMDLDTLMVRPDQEMNIQRVNGLTFPMPNMQQCNPTTTHTPSAVVSDANTVLTIPTSPPNCDDFSLLDCPSAPPLFQQPPHILNNNLFNQGNGQLLWGVEDQRQKFINQNGFTSNNLCSFH
IbbHLH22	g6183.t1	MAAFPSYQCLLDSTSSVFLQPNSPPIYKMPSGTFLDEPNDSFSQFYQSESLQELSTVSHGLVSHSHHHHNNNINEFSPSPSSSVTNKPESGEQLTYQSPPLMPKKRKSKQDSSMNSAQSKNVKEGEEGKRQRKGGNGNAVKEGKEKKTKEDKKCPEEAPTGYIHVRARRGQATDSHSLAERVRREKISERMKILQGLVPGCDKVTGKALMLDEIINYVQSLQNQVEFLSMKLASVSPMCYDYGMDLDTLMVRPDQEMNIQRVNGLTFPMPNMQQCNPTTTHTPSAVVSDANTVLTIPTSPPNCDDFSLLDCPSAPPLFQQPPHILNNNLFNQGNGQLLWGVEDQRQKFINQNGFTSNNLCSFH
IbbHLH23	g7739.t1	MGLGSCGLGVPESRRGVSRLNSQLSFTRQETLSQVAEENEDVVGGSSSNSMENNGQRKSTHSYATGSFGVGTSWRDQDHNHHHNHNHDQSIAFSHMGSWHEDKNQPVMFSTTPGKRAKNANGDIAGGLNAMETQFGMPQVALEMASMDRYMQIPEDSVPCKIRAKRGCATHPRSIAERERRTRISGKLKKLQDLVPNMDKQTSYADMLDLAVQHIKCLQDKVQVSEYL
IbbHLH24	g7791.t1	MEKDSMFLSDESTIMPYGIGIQANELHNCFFNPNWESPMDQRDLLGSSLSSMVSSPSNGGNGNFVLRELIGRLGEISPSYADNTPLSSPPKLSNNISMVDHHQGQIRATLPFPQFSTDPGFAERAAKFSCFANGAGMMSPGLKEPELQHRMAHNLETGKLSRVPSNQSIKASGSQMAEKSELGDSRENSSVSEQIPGGETANSRKRKAAPKEKGKETTNVVASENKESNAKRNKAEEDANKKQNSKDNPKPPEPPKDYIHVRARRGQATDAHSLAERVRREKISERMKLLQDLVPGCNKVTGKAVMLDEIINYVQSLQRQVEFLSMKLATVNPAMESNMGALLSKDIILQSRGSLHHNMFPTDASYGQNLHSVMSSITPLNRNLGMALPPPMGNFVENP…
IbbHLH25	g8057.t1	MKPTSSSPGPGRHLTEKNRRQQMKDLYRRLASLVSRENTLEKSPASDLLGEATNFIKQLAEKVNELKARKDSLQLPIVIIGVNESETGENLEINIVCGSEHKKLKMHKVFCILKEEGAEIVSAYNSTVGLKIYHTILCKAFSPRLGMDTNRVQQRLKNFISSI
IbbHLH26	g8058.t1	MQSNNNVPRPARHLKEKYRREQMKRLYRRLASLVSAENSLKTSPAFDVLDQATKYIKQLENNVNDLKARKDFLQLPIEIDVNESETGETLEINIVCGPENKKLKMHKIFQILKEEGAEVVSATNNTVDLKIYHTILCKCSYWVFTHQRIRWKDGTNYIVDHDRVCSCVERAELAGRSRSSVQHNCDILLTQLQDPFNITAISVQHKLRSGGCTTSVRTSCSSISTQLHYPFNTTALSVQHNCSINHDPWSTMHCGPWCTV
IbbHLH27	g8061.t1	MQPNSSLPRPNPGRRMTERHRRLQMSVLYRQLATVVSRNKSLEKSPALEVLDHATNYIKQLEKRVNELKARNDSLQLPVVIAVNESDKDETLEINIVCGSENKKLKMDKVLRILEEEGAQVVSATYATVNLKSYHTILCKAFSPRLGMNTIGARDRLKSYIVSSTR
IbbHLH28	g8108.t1	MKGLYQQLAAVVSPENSLEKSSNLDVLDHATNCIKQLEENVSELKAKKDSLQLSVEIAVKESESGETLEINIVCGSDKKKLMKMHKIFQILEEGGAEVVSATNSTLGLNIYHTILCKAFSPRIGMDTIRIQERLNNFISGI
IbbHLH29	g8111.t1	MKGLYRRLASLVPHEKSLEKSPAFDVLDHATNYIKQLESNVNELKARKDSLQLPVSITVNESEGGESLEINIVCGLEKKEVMKMHKVFRILQEEGAQVVSATNSTVDLKIYHTIICKAFSPRIGMDTIRVQERLKNFISDLI
IbbHLH30	g8120.t1	MKPEKSSSKPGRGLTEKHRRQQMKFLYDKLAAALSLASSEEKLPALDLLDQATDYIKELQKNIKELRTRKDNLGQPVAVDVSEHNMGALLEVNIVCGSENKCLKMCKVLRILKEEGAEVVSATTSAVLDKICLTILCKAFSSRLGIETKQVQERLRNLVSGR
IbbHLH31	g8427.t1	MATNPPEGYAGGDDFLEQILAIPSYAGLSATDVGGASSDTASTISQLSSAAGGLQQPLFPLGLSLDNGRDDVSDTGGFAVKPEREAVNLGNLYSGMEHLQPHTIRHTVPAVHQVQPFQGQPTPSTAVTVPHPPAIRPRVRARRGQATDPHSIAERLRRERISERIKALQELVPSCNKTDRAAMLDEILDYVKFLRLQVKVLSMSRLGGASAVAQLVADIPLESVEGESGENRPNQHVWEKWSNAETEREVAKLMEEDVGAAMQYLQSKSLCIMPISLAALIYPTHQSDDSSAIKPEPSAPS
IbbHLH32	g9041.t1	MYVESSDGDCFDPSVGEGGGVVVIGEDGFPQNPSFPLEEEEEEGNPYHHHHHHHNSSEHDAAAAMEMELQQQLNLEMDQCYDNGHHQGDPHFMQKLGHEGGSVVVNNQGLSNWEELGFSHQFHQGSTELQNNGHHHHHQPQSFQTHPMPETPAAPDLLNMFPLPRCSPSSLLPNPSFSSTFLTSLGLFGDLPAPDNGASPSTVVCDPSLLPLNLPPQPPLLRELFHSLPQGGYGGFGASRSGSLFGEVDEREVNGAFYQTVDGRDFENGVFELTGDMNVLAKNRDGKGTKHFATERQRRVHLNDKYEALKKLVPNPSKNDRASVVHDAIGYINELKRTVAELKILVEKKRCSRERMKRHKSEGCSSMEGGDLKSVEDVDQSYSGTTLRSSWLQRKSKNT…
IbbHLH33	g9143.t1	MSQCVPSWDVEDNSTTTVKINGVAQSGSSSFGADVPSLDYEVAELTWENGQLAMHGLGPPRVPSKLLAAATAVKYTWDKPRAGGTLESIVSQATCMPTNRKGGDGDGGRGGPGGELVPWFDNHGGGGGGDNPAAAASVTNRRQPDAWRDSPVLWGRAAAPPAATREASLARAAAQEWSNRGGDQMSVSGSATYGRDSRQVTIETTYDRDLGNEAYTSASMGSPENTSSDKQCTNKSNDDNDHSREIGTDEEDKKKGNGKSSVSTKRSRAAAIHNQSERKRRDKINQRMKTLQKLVPNSSKTDKASMLDEVIEYLKQLQAQVQMMSRMNMSPMMFPLAMQQQLQMSMMAPAAAAAMGMNMAGMGMGVMDMNSVAAAAGRSNIPGIPGLLHPAAASAAAAA…
IbbHLH34	g9423.t1	MAMVNLSWSDEDKAMVAAVLGTKAFDYLISSSVSAQCSLMAVGNDENLQTKLSDLVEHPNASNFSWNYAIFWQLSRSKSGELVLGWGDGCCREPSEGEESEGTRILNLRLEDETQQRMRKRVIQKLHMMFGEADEENYAFGLDRVTDTEMFFLASMYFSFPKGEGGPGKCFGSGKHFWLYDALKSPIEYCVRSFLAKLAGMQTIVLIPTDVGVVELGSVRSIQESLDMLQSIKACFSSFSSLSLSRAAKQSSPIPVIVDDRKDGNNNTAFSTPMVNDHRPDGIPKIFGQDLNSGCCPQFNKEKQHAVRKAEDRPWNAYINGNGVAFLNTPPPPPPPRNGVHSASWPQFSNLKPGKAVEIYSPQNQELVVNGGAARDDFRLNSFQPQKPAAAQMQIDFSG…
IbbHLH35	g9534.t1	MAAENPVGGRLESLLQTAVQSVQWTYSLFWKLCPHNGMLVWSDGYYNGAIKTRKTVQGTEVSAEEASLHRSQQIKELYESLSSTAEESNGGSAGQQPPRRPSAALSPEDLTESEWFYLMCISFSFPSALGLPGKAYAKRQHIWLTGANEVESKVFSRAILAKTVVCIPLMDGVVELGTTERVKEDYEFIQLIKNHFMEPHPHHHHHHPKPALSEHSSSEPPSQQLHSPVMASGHHRRQDRAEEEDEEEEEDEEEEEEDDEEDEEEELQSDADVSPKNQQTGDHVMAAAEEEEEGRRTLTVWWRKQRTWRRLAS
IbbHLH36	g9535.t1	MPKWSSRHLGALGGQCLPGGAPIMDEFSREETHYSETISSILRHQCGQWSEFSTTVAGDYVAHSATSAFSSWTTAATSTCSTHRSSAQWILKYALLTVPFLHEKNSHGAAADGGDATIPSSKLCKAAPQEEPNANHVLAERRRREKLNERFIILRSLVPFVTKMDKASILGDTIEYVKQLRRRIQELEAARGGAWEVDRQSITGGVTRKNPAQKCGASRTLMGPTLRKRGMRTAERPANDTAEDAVVQVEVSIIESDALVELRCTYREGLILEVMQMLKELGLEITTVQSSVNGGIFCAELRAKLKENLKGRKATIMEVKKAIHSIIPQF
IbbHLH37	g9621.t1	MGKNRFCLNEEDRAVMGGVLGSEAVEFFTWLALNNMNSEFSVSGGNLGVQVGLQKIVEGCDWTYAIYWQVAKSKSGKSALIWGDGYCPEATRKKNKDENGGIDGDKRKQALQMPSSPSQSFNSGRTIWVSDAKNCLEHYQSRSHLAKLARFETLVFIPLRAGVVELGSLKSIPEQQNVVQMAQKMVGLSTRVILPKAEEEPGYPSDAYELQALGNNQVFGNSSNGYRSDDGDGKLPPRANQVIGGDLSSQAIMSGFELAKENASLEPDVRKPRKRGRKPANGREEPLNHVEAERQRREKLNQRFYALRAVVPTISKMDKASLLGDAIAYIIDLQAKIRAMEGEEEMKDGPQRQNAVPDIDFCQRRDDAVIRIGCSLDAHPVSRVVKAFRQHQVMAHESS…
IbbHLH38	g9624.t1	MGKNRFCLNEEDRAVMGGVLGSEAVEFFTWLALNNMNSEFSVSGGNLGVQVGLQKIVEGCDWTYAIYWQVAKSKSGKSALIWGDGHCPEAMRRKNKDENGGIDGDKRKRALQMVRACFGGSEEDRFGGKMDSASDVEMFYLTSMHFVFPFDKPSSPSQSFNSGRTIWVSDAKNCLEHYQSRSHLAKLARFETLVFIPLKSGVVELGSLKSIPEQQSVVQMAQKMVVVSNASQAKGIPKIFGRELSLECPKLGAINTSYPPKAEEEPGYPSDAYELQALGNNQVFGNDGDGRLPRQANQVIGGDLSSQAIMSGFELAKENASLEPNERKPRKRGRKPANGREEPLNHVEAERQRREKLNQRFYALRAVVPTISKMDKASLLGDAIAYIIDLQAKIRAMEG…
IbbHLH39	g9812.t1	MQKDHFFNGGGAPPPPPLQFQYAQFVSPFAGDMSPAYAENNDNNVNNYNTDTSCCFTPPVPLAGDVERTAAKLFCLGSRSFNSRTGQFGVKNGDLPCRSNVVQCIGNAKLPRISSTPSLKQAGSPVQNKNSGPNPPELGPGNNSHQQFSVPDQTPTDSNPRKRKSISRRPPEEDDDAKGTETEDHSPAKRSKSAEEAGNDNNGVKAEELNNTANNNANAGDGKPNQKPPEPPKDYIHVRARRGQATDSHSLAERVRREKISERMKLLQDLVPGCSKVTGKALMLDEIINYVQSLQRQVEFLSMKLATVNPRLDVNIDSLAPKDICQSTVSLPHPVYPLGSSAPGFRGQEQYPPEQIPNLHTNLVNGAVSQCPMYPLGTSPSPSLGMQFPPVDGFGENLN…
IbbHLH40	g9834.t1	MDISFSPCNSTAHFLESSSSFGLPDYPCKQQKNHGDARGGTMKKKSSSSSSSSSGRAAKLSTDRQSVAARERRHRISDRFKILQSLVPGGSKMDTVSMLEGAIHYVNFLKAQIRLHETIIDSVSGDHNYYVPNNHHNGDCYFYDDPSGGYSQFFGDATAAVHEDEWLQANAAVAPPCPPSQLAFVEGGAPFQAEEAMYYDESMY
IbbHLH41	g11240.t1	MGYLLKQALKTLCGVNRWSYAVFWKIGCQNPKANERRKQEKSDGCYYEPQVSSCGIQQVESSKLAFNNWGACWASDEVLNSRPVQAGEGVQPLINKMMMENQFKVVGEGLAGRAAVTGHHQWILSQGNSREAYPLEVLKELSQQFSAGIETIAVIPVLPHGVVQLGSYKVVMENMVFVNNVRMTICQLGCIPGVLLSGEDAMREPAQNIGVPIHVGNSISEDFVGRSKVLDSVPIAYRNSETNLVLSEMHVGQTSSSFVRQNTGDLCSSDATFGDTRNSQSFVEYHDDHCQSKARPLMKPNFSPKDQLVYEVTKAECQFSYKITRAYPMAIATSQPRRDADLMHVDRQGKISVAHSQLGAFPNVESSKQEASSSSGAVNHLLATHPSDNKKSEFTKCIP…
IbbHLH42	g11247.t1	MACKSKIAGRLDPQALKTLCGVNRWSYAVFWKIGCQNPKANERRKQEKSDGCYYEPQVSSCGIQQVESSKLAFNNWGACWASDEVLNSRPVQAGEGVQPLVNKMMMENQFKVVGEGLAGRAAVTGHHQWILSQGNSREAYPLEVLKELSQQFSAGIETIAVIPVLPHGVVQLGSYKVVMENMVFVNNVRMTICQLGCIPGVLLSGEDAMREPAQNIGVPIHVGNSISEDFVGRSKVLDSVPIAYRNSETNLVLSEMHVGQTSSSFVRQNTGDLCSSDATFGDTRNSQSFVEYHDDHCQSKARPLMKPNFSPKDQLVYEVTKAEVLPSNPNAWSNQQAYFYVPGPPFDQQSPFESMTVDSGSLRLTKEEMLSNASVSFHTKNNSSISNGYATSQPRRDAD…
IbbHLH43	g11502.t1	MTSCLTRFRSAPSSYFDTILNAAAPTPPPANAGGGGYARDDMLSGGGSGPNIQQAFARLIATMGMLGTRVLVAPAARDNSIGLMSPVNPSGCFAPVKMNTGVSSSNLTRYNSSPAGFFDQFNIKNGSNANAAEASFASPNAFKNRRVGVDLSPRHPPSSSSRQMASISETGPSAVKEEAYLLSDDFLKVTDEKPSLNAKAPDFKNTEGRTRPPARLSHHLSLPKSSAELSSILQDSVPCRVRAKRGCATHPRSIAERHKESVSPPLRLELMTSHMREPLPCLPSEHKVRRTRISDRMRKLQELVPNMDKQTNTADMLDLAVDYIKDLEQKVKRLADNRAKCRCSNK
IbbHLH44	g12083.t1	MRKNLVFDVLDHATNYIKQLESNVNELKARKDSLQLPVSITVNESEGGESLEINIVCGLEKKEVMKMHKVFRILQEEGAEVVSATNSIVDLKIYHTIICKAFSPRIGMDTIRVQERLKNFISDLI
IbbHLH45	g12088.t1	MKGLYGRLASPSREKSLEKSPAFGVLDHATNYIKQLESNVNELKARKDRLQLPVSITVNESEGGESLEINIVCGLEKKEVMKMHKVFRILQEEGAQVMSATNSTVDLKIYHTIICKVFSPRIGMDTIRVQERLKNFISDLI
IbbHLH46	g12089.t1	MRPRPTPGRNWTEKNRRQQMKVLYGRLASLVSRENSLEKCPAFDLLDHATNYIKKLEKNVEELKARKDNLQASVVVLAVNDNERGESLEINIACGWENKKLKMNKVFRILQEEGAEVVSATNSTVGLNIYHTIICKAFSPRLGMDTNGIQERLKNYISGVSYQF
IbbHLH47	g12090.t1	MKGLYRRLASLVPHEKSLEKSPAVDVLDYATNYIKQLENNVNELKARKDSLQLPVAIAVNESEGGESLEINIVCGLEKKKVLKMDKLFRILQEEGAEVVSATNSTVGLNIYHTILCKAFSPRIGMDTIRVQERLKNFISDL
IbbHLH48	g12093.t1	METNPSFRTPKPGRHLAEKQRRQKQKGLYAQLASLVVSGENCLEKKKSSVLDLLDQATNYIKQLEKLINELKARMDSLQVPVEIAVKESETLLEINIVCGSENKKVKMHKVIQILEEEGAEVVSASFSTVDLKIYHTILCKAFLPRLGMDTIMVQQHLKNFISGTG
IbbHLH49	g12096.t1	METIPSFRRPKAGRHLAEKQRRQKLKGLYDQLASLVVSGENCLGKEKSSGLDLLDRATNYIKQLEKHINELKARMDSLQVPVEITVKESDAGETLLEINIVCGSENKKLKMHKVIRILEEEGAEVVSASFSTVDLKVYHTILCKV
IbbHLH50	g12097.t1	METNPSFRTPKAGRHLAEKQRRQKLKGLYDQLASLVVISGENYPEKKKPSGLDLLDQATNYIKQLEKNISELKARMDSVQVPVEIAVKESETLLEINIVCGSENKKLKMDKVIRILQEEGAEVVSASFSTVDLKVYHTILCKVQYKLKRQIMPSIQVLCVCS
IbbHLH51	g12144.t1	MDPMMNGGGGAFQVANNVPFNLVEIWPFPINASAAAQFGLGAPPNVNGLNRDHGPPVSDPMALDRRVDQNGGAARKRREVDESAMGVSTSGNSLSENDSKRLKTARANENCEFKADSEGTSGKPAEPPKDYIHVRARRGQATDSHSLAERARREKISERMKTLQDLVPGCNKVIGKALVLDEIINYIQSLQRQVEFLSMKLEAVNSRMTPSVEGFPSKDFPPQAFDVSSLAFGSQTTRDYQSGTSPDWLHMQIGGGFERTT
IbbHLH52	g12272.t1	MDMGGKDEFETERRGDDGVNFINSSNMNIANLGMGMIPNSNPSIDSFCSAIWDQPNSVNHLVVGLGDASLHANVEFEPSRISGGANGGFGVPPSGMLKGSSLLPPAVPRFLPHFQVDSDFVERAARLSCFSGGNMMGDVMNPFSTLECIDARSKGLAPRKLKGLERFWWGMSAVGHSCSAKGVGSKKRKRRGQGAELDQNKRELTNDQTEIQQKGASNGSKPGGENDKPGSQTSDTPKDEYIHVRARRGQATNSHSLAERVRREKISERMKFLQDLVPGCNKVIGKAVMLDEIINYVQSLQRQVEFLSMKLATINPGLDFNSDVVFPKEISRAACSSSSLAFPPDMAMPYPPLHPPQPMLIQGGLPGLENSTAALHRTINSQLPNTSETNKDHPTSKRN…
IbbHLH53	g12277.t1	MAAGLGGLRGLAPAQSHHLVPCVVPRSFALDSGPLSSRYTGEAVVLTVNSNSPATSTPGTHNPVIEKSWKDMKTVKSHEEEEEEEELGSRKDATNSNSNTSRDGKNSDKANAIRSKHSVTEQRRRSKINERFQILRDLIPNTDQKRDTASFLLEVIQYVQFLQEKVQKYEGSYQAWSSEPTKLMPWRNSHWRMQSFVGSPQIVKNGTGPGPTYAGRLDENPVTVPSAMQPIQQNPVESHPISDSAFNAVDPHNELATKAVTTPMTLQASLPAAVQNEGSYSHTTPRPASDAQSNECPNRIEALSHHEESTIEGGTISISSVYSQGLLNSLAQALQSTGVDLSQATISVQINLGKRADRGLNSSVMVARDTNEKPAPSVCPAVGHFRDTSTDDGLDQAQK…
IbbHLH54	g12372.t1	MQPQSSTDAYTGGAGMSSQIFPWGFNPVQQPYNPVHFPINSGRDHDPFLLPPAPSPYGGFSAGGNPCPSRQVVHPGSAGPFGLQAELQKLAAQEIMDAKALAASKSHSEAERRRRERINNHLAKLRSLLPNTTKTDKASLLAEVIQHVKELKRQTSVIAETTPVPTETDELTVDNVSGEVGNNKLLIRATLCCDDRSDLLPDLIKTLKGLRLKALRAEITTLGGRMRNVLFITRDSECDCDGESLQSISAVEDALRAVMERSNGGEDQSGSVKRQRTNNINIFQHHK
IbbHLH55	g12479.t1	MAEFNIGDFLNLNTPLPDNLNFSNDQHGIMRFSNDGFEENHHQSALQLTMMTFNNEIQIPSYDHHPHPAPNTSPHFFSMEAGATSHGFTDGNVNPLSESEGLDVPHQAYPVKNCGRKKRKRNNDNGEGDDGKPKEVVHVRAKRGQATDSHSLAERTMGMAVMLDVIINYIRSLQNQIDFLSMKLSVASLFYDFNSSDVDPVDMVQGANLYEAQGMGKAMVEGYGGFPPQFQTSWPL
IbbHLH56	g12588.t1	MDPMMNGGGGAFQVANNVPFNLVEIWPFPINASAAAAQFGLGAPPNVNGLNRDHGPPVSDPMALDRRVDQNGGAARKRREDDESAMGVSTSGNSLSENDSKRLKTARANENCEFKADSEGTSGKPAEPPKDYIHVRARRGQATDSHSLAERARREKISERMKTLQDLVPGCNKVIGKALVLDEIINYIQSLQRQVEFLSMKLEAVNSRMTPSIEGFPSKDFPPQAFDASSLAFGSQTTRDYQSGTSPDWLHMQIGGGFERTT
IbbHLH57	g12826.t1	MQQQSSTDAYMGSGAGNTRSDLMFPEVSPVLPWPVQSFNPVTFQTNPVRDHDQFLIPPPPSPYGGLFNRRPPPPGLQFAYDGQTSEHHHHLRLISDTLAGHVVQPGLAAPFGLQAELQKMTAQEIMDAKALAASKSHSEAERRRRERINNHLAKLRSLLPSTTKTDKASLLAEVIQHVKELRRQTSIISETTQIPTEVDELTVDNAADEDGKVMIRASLCCEDRSDLLPDLIKALKALRLRTLKAEITTVGGRVRNVLFITGEDGDGDPPSQQSLQHCSISSIQEALKAVMEKGSGEESGTGNAKRQRTNNINILEQQQQQQHRSL
IbbHLH58	g12894.t1	MPSDWQLNGANLANVSMGVIPNSNPMTDSFWAINSVNLGFRDANVLPGVSGSNLLGSGTLGFEPARGAPDRNVGDSDFIERAARFSCFSSGGNLCDPINPFSTTESMNPYAKGVMPTQKPQEGFVGNELKSAPAMQYQDHEMTNVAESSKEGSLPIDGAAEGSRPRNGTKNENTFEAKQCVEGSGNESDEPECSSPGDQDLSEGAGRESPATGLASKKRKRGGRQADLDKTKGTPPRLVEATIDQTAIQQDRDQNLIPNASKQGGKNGKQGTQASDSPKEEYIHVRARRGQATNSHSLAERVRREKISQRMKLLQDLVPGCNKASLFTSCPSVTGKAVMLDEIINYVQSLQRQVEFLSMKLSTVIPRLDFNIDGLLAKDILQSQTGPSSSLAFPPDITM…
IbbHLH59	g13135.t1	MDDLDSFQDNNWDLADFDCFVTDVSPSPDLFWDHQSISLRSSEVDTSHYGATGKECLESECQRKRGPSDSCNKLGSKACREKLRREKLNDRFVELCSVLEPERPVKTDKMAILGDAIRVLNQLKTESQEYAEMNEKLLEEIKTLKAEKNELREEKLTLKADKEKLEQQLQAMTVPPAGFMPPHPAAYQPGPNKIAVYPSYGYLPMWHYLPPSARDTSQDHELRPPAA
IbbHLH60	g13167.t1	MDEFFQNGCSHQETATLQWFDDFPLVNPSAFVKYVDQRVGGMGKKGDGSGSSRDGNANKRMMEFLGKMWKPALQTMQTAQERVHRHMISERMRRERQKQSYLALHRLLPLGTKGDKNTIIQMAAARIQELEVCKEELMRRNSEIEMTLAASNNENNEGVSNKGKMINVKVAYPSCGIDSMLQVLKCLKNSGTKLRSMHSNFSPQEFSALLEIEAKVGVAEVENAVQRRLMEAETNFHCNFLQE
IbbHLH61	g13501.t1	MASSLVPNTVTNTASRAAARRRKKKRSQAPSAESQDASNNNSAAEWKSEAQQQVYSSRLLGALRMLRLSPPSSPAAPKGGRAVREVADRVLAVTAKGRSRWSREILTNRLKLKFMKKHNKRQRVVAAAATAARGSSRLPKKPRLSILRLKMKNLPTVQRKARVLGRIVPGCRKQPLPVILEEATDYIAALEMQVRAMSALADLLSGASSSSSAPPT
IbbHLH62	g13650.t1	MEPIQQQASLDEDDGGGGGAKGFAWNRNDAVGGSIKREMKAPYSCESDSASWYVNSHNGVQLHHSFHGSSSQENCDFSSIPTHGLIQPTLMHPMESGYSGGLETTAFHPKPPYLSSLLSAVCNNYPFDDNLDLLSDSGFSDPPVWNSNDSMGFHGSGFRVDPDLGFVSPPEARLLPLDNGAGFSAPGLDGYGAMVLKPLDSPSPGMGSSNLNLFQKRLAMRQKSGEFRGGAGEENSQITIGGGGDDITGMSGWHSDSDEPSESYKLSENVNDGLEISNANSSVIDGDPKGKKGRLPAKNLMAERRRRKKLNDRLYMLRSVVPKISKMDRASILADAIDYLKELLQRIKDLNDELQMLASNGSSVPPVAGLLPSSSAMPTLPFPVKEESWKTSLPSPNNQ…
IbbHLH63	g14524.t1	MENVGENIWDASILFQSEDLDSYLDEAIFSYYDSSSPDGEQSPAASKNIVSERNRRKKLNERLFALRAVVPNISKMDKASIVKDAIDYIQELHEQERKIKSEISELESERSKRNITLDQFDQEGISFNSKPKRTRIDEQCHDSPGSRSPVNVLELRVSSMGEKTLVVSLTCSKRTDTMVKLCEIFESLNIKIISATITAFSGRLLKTVFIEAEEEEKDFLKIRIESAIATLNDPDSPMST
IbbHLH64	g14702.t1	MITPQSRPQQNLAVQGGGRKKRRRRPKICKNKEEAETQRITHIAVERNRRKQMNEHLAVLRSLMPESYVQRGDQASIVGGAIEFVKELEHLLQSLEARKFQLLHGGGGGATTTADCGGGEFLANPFSQFFSYPQYTCSPQLPNKYISKSKAAIADIEVTLIETHANIRILSMRRIRQLSKIVATFQTMCLSTLHLNVTTLDSLILYSISAKVEEGCQLNSADEIAGAVHHMLRIIEEEDTLSTCQAV
IbbHLH65	g14749.t1	MAPPPHHHHHNHNSSSSSAVSAVSAASSVVLNQETLQQRLQTLIDGARETWTYAIFWQASVVDFAAPSLLGWGDGYYKGEEDKGKRNRPASSPAEQAHRKKVLRELNSLISGPASTDESVDEEVTDTEWFFLVSMTHSFINGSGLPGQAFCSSSPIWISGQDKLVVALRAGPPSADLRAPHHGLVLFNFNNPDMGSISGSVSWAAPPENDPSALWLTEPTSSSGVDVKESVNTSVQENSIPSSSVKEIVFRNENPSTGNNHHDSQQSQGYFTRELNFSEFGFDGGNNNNLRNGNGNGNSSNSCKPEAGEILNFGESGTKRNGNGNSCQFPGGDESKSKKRSATLKASNEEGMLSFGSGMGSGMVKSSMGIGDSSDHSDLEASVVKEADSRAVEAMAPAS…
IbbHLH66	g15746.t1	MGEKGSMFPFQENGFLDFSSSFHPQHQTVLRPQAFDHSSLMAAEIPANGRLDFAGNYKHVVGQKNPNFNGGDEKKLLRRDVERQRRKEMGGLYRNLIALIPYEYIKHYICESILVRAIAFIPTNTSLALYSGKLKRQNGKRSTSDRLQETVKYVKDLKVRVEGLKGKREELKDHLCSSSTNSMHNSNNNNAVKKCSIDKEENEEDDEDEGCCRVTVKHCRGGIEVIVNIACSRRNEVPLSKLLRVIVMGGGISITTCVFTKVNKRLLHCIEAEVVEGRSIDVAQLEQKLMNLVYSH
IbbHLH67	g16068.t1	MGAKLDNGKGRGFAENLREKLALAIRSIEWSYAIFWTISSAQPGAVLLWFWNGGGYYNGDIKTRKTVQAAETSTDQLGLQRTEHLRELYGSLSGGSEPTCQDTICSFISRRSHRYRVVFLGLHVIRVQYWPGVARKGLSEEPNRLAMQCSPGRWKSIYSYAACKGKLLYVFHIWELSSWESLNFVQVKEDLGLIQHLKTSYLDIPCPIVPGVPNYISTDDGNDRDIVNKMVNHSPPENQECNQESLAPLDNHGQGHDVHYQSILSSEISSNTQALRIETSQRLLKKVLSGVARMVCIPDARKEGDGKNDPCKLEADESDRSRVVDKVSILGETIEYLKNLKTPQSGRRVSEGRIELNARMGRNCKDCDDAERTSDNCGTNIIDNNKKPSSKKRKASKTE…
IbbHLH68	g16071.t1	MARGEGFAENLREKLALAIRSIEWSYAIFWTISSAQPGVLEWGDGYYNGDIKTRKTVQAAETSTDQLGLQRTEHLRELYGSLLAGETNLHAKIPSAALSPEDLTDTEWYFLVCMSFVFNIGQGLPGKALAKNQTVWLCNAPQADGRTVVCFPHLGGVIELGVTELVKEDLGLIQHLKTSYLDIPCPIVPGVPNYISTDDGNDETLSIADEQGGDEFKVKGATAEASQPPNCQIVEDDISNCIHNSTNSSDCISQNYENPEKVSDFLNDEEMVNHSPPENQECNQESLAPLDNRGQGHDVHYQSILSSVLKSSHQFILGPYFRNGNRESSFVGWKKEISSNTQTLRIETSQRLLKKVLSGVARMVCIPDTRKEGDGKNDPVDKVSILDETIEYLKNLKTR…
IbbHLH69	g16106.t1	MGGRRRLHGVAISLIMARGEGFAENLREKLALAIRSIEWSYAIFWTISSAQPGVLEWGDGYYNGDIKTRKTVQAAETSTDQLGLQRTEHLRELYGSLLAGETNLHAKIPSAALSPEDLTDTEWYFLVCMSFVFNIGQGLPGKALAKNQTVWLCNAPQADGRTVVCFPHLGGVIELGVTELVKEDLGLVQHLKTSYLDIPCPIVPGVPNYISTDDGNERDILNSKPNQDTLEASPKEENIDSPDNSSNGLEADEQGGDEFKVKGATAEASQPPNCQIVEDDISNCIHNSTNSSDCISQNYENPEKVSDFLNDEEMVNQSPPENQECNQESLAPLDNRGQGHDVHYQSILSSVLKSSHQFILGPYFRNGNRESSFVGWKKEISSNTQTLRIETSQRLLKKV…
IbbHLH70	g16560.t1	MQTAISSVKEEFLKKWIKGLQTYDACKREMNVTERKNAIKLSADIAMASTTTTKQCPPAIWRRSVMAAMKSKHAAAAEMNWKKSRRMRRRCLMKRIRRGKRKASNSKYKAAAASCSAKRLVKKRSAVLKGLIPGGECMEDDNTLIKETLDYILALRLQVDVMRHLASASSSS
IbbHLH71	g16681.t1	MENIGDEYKHYWETQTFLQSEELDSYFEEAISAYYDSSSPDGSQSSAASKNIVSERNRRKKLNERLFALRAVVPKISKMDKASIIKDAIEYIQELREQERIIQAEIWELESSGKKSEFDEEGISSNSKPKRTRLVDDLLPGAAGGMTMNPLLPDQDLQLMFLSKRTDTMIKLCEIFESLDIKIISANITAFSGRLLKTLFIEAEEEEKDLLKIRIETAIATLNDPDSPTMGI
IbbHLH72	g16793.t1	MQTFPSFYEVGSCSESYNNFLQGIMGSSEMMMNSLEDTSCVSPRSLAEAKAIAANKSHSEAERRRRKRINGHLATLRTLLPNTIKTDKASLLAEAVKCVRELKKTTTELAAAPESDTDDDSSFIGGAGGEVRRMKYMFPSETDELKLSYAAGEEGGGNLKAALCCEDRPEIITEVVRALKTVEGKVVRAEMATVGGRIKCVLWVHVEGLNNGGGGGGEEVVAAVRRALKVWWTGQMRWLTRSGPSLSVLNIMSLCCRCS
IbbHLH73	g17124.t1	MEVSRHGLLEELIASPLNTNEFFPNGWISSSYESSLASYQNHPPPDFLLSSNSSLEDDDSTTFACPLADIFKKPRTPPPFPVEQLHGGGREARQLLVTGFEAAKKKKKKVEEGQPSKNLMAERRRRKRLHDRLSMLRSIVPKISKMDRTSIVADAIDYIKDLLHKINQLRQVRENPTGLFKPPPPDNEVTNPTCSPKFNVERRQEDTRIEICCATRPGLMLSTVSTLEAIGLDIQHCVISCFTTDFSFQASCTEAMEHPTVVHRPEDIKQVLFKTAGYGGRCLYEK
IbbHLH74	g17144.t1	MEPLIKITHPPDFLLSSNSSLEDDDSTTFACPLADIFKKPRTPPPPPPSFPVEEVHNSREARQLLVNGFEAAKEEMKKKKKKVEEGQPSKNLMAERRRRKRLHDRLSMLRSIVPKISKADAIDYIKDLLHKINQLRQVRENPTGLFKPPPDEVTNPTSSPKFDVERREEDTRIEICCATRPGLMLSTVSTLEAIGLDIQHCVISCFTTDFSFQASCTEAMEHPTVVHRPEDIKQVLFKTAGYGGRCLYEK
IbbHLH75	g17216.t1	MANAYATAHSSSEPDDIFAFVNQILLRSSSHPPQVLQETQPYAAVDGSSSAAAAFLPSLGYFPVNAGADNVRSSSVGTAENEPDQYDCESEEGSEAVVEEASGERARPNRNSKRSRAAEFHNLSEKRRRSRINEKMKALQNLIPNSNKTDKASMLDEAIEYLKQLQLQVQMLTIRNGLSLYPMCINGVLNQNQYPIAAMGAYGRNRSPNPNMSGAVHMNQDAFLNAMFTPSNNGPNPKLTSVATFSNIVSSEASADMESAMQPQLHPFQPPISFKENCRAGILSPEQMDGCHSRTKPIGENTTPSNPFVTELSGLRNDTFESCYLRRNQSDAASYPANVDCSLVIPPQSYSAKAGTSASVDSIKTESSNF
IbbHLH76	g17220.t1	MDVNLMKSSSENEMEIMTLLTMRPNNPHHHQPLDNLGFSIHNPYDAGAGAATLSFSGVHQHHPVAGAGADPARHKISSNSGSMEAMREMIFRIAMMQPIHIDPESVKPPRRKNVKISKDPQSVAARHRRERISEKIRILQRLVPGGTKMDTASMLDEAVHYVKFLKKQLEYLEAAASGPTSTMIPGFPTTMSPPTLLDMNMNIMNYSSSSTSGSMKACQAAIPSMGSNLQML
IbbHLH77	g17367.t1	MGSPSSTPPSGGLPMRKSGRRSGSRRRTCELHHHQKSQRPLSGTGDSVSDKLEALKQLIPSHDDEEIKGDQLFQETADYIVLLRTQVLVLQKLIDFYGSSNNSGTQNPLS
IbbHLH78	g17792.t1	MGAESDHEVHIWTERERRKKMRNMFSNLHALLPQLPPKADKSTIVDEAVNYIKTLQQTLQKLQTRKLEILHGFNSIIHRRPFSAHRNSTPSSLRGRRSWPIIIKDLPALWLPSSDHHPPRLSRRRSRPGLLRMLS
IbbHLH79	g18028.t1	MDISFSPCNSTAHFHESSSSFGLPADYPCKEHKNHGDSRGGTMKKKSSSSSSSSSGRAAKLSTDRQSVAARERRHRISDRFKILQSLVPGGSKMDTVSMLEGAIHYVNFLKAQIRLHETIIDSVSGDRNYHNYVPNNHNGFLVGTGGDCYYYDDPSGGYSQFLGDATAAIHEDEWLQANAAVAPPCPPSQLAFVEGGAPFQAEEAMYYDESMYY
IbbHLH80	g19306.t1	MEEILSSSSSSSIPNSLQKRIQFFLHNRPEWWVYAIFWQATKAGHGRVVLSWGDGHFRGTKGVGPSRSNPLQLQNKFEGEGLVEGNVTEYAEWYYMVSMTKSFAAPDDLIVQTFDSGSYIWLSDSNQVQFYHSERAKEAHLHGINTLVCFSTSAGVIELGSSDSIHEHWELLQIGRSIFNAQNTSLPQTQNQNQNQTQSQDLFPFSQDLNQCLSPIDFRLGDPHQEKEKESCRAVDLHGPNSDIKKEVLVINDLSPDSGNSDFFETTLTHQSAMVGSRKRSRKGALTGREMAMSHVEAERQRREKLNHRFYALRSVVPNVSKMDKASLLADAVTYINRLKAKVEDLENKLGTPGENQMSRKRIMEIMHDAQSTTTSTVDHVMGGGCAFGAMDVEVKIIG…
IbbHLH81	g19319.t1	MEQETILPGTSSCFLNSEFCDPVWSFASQISNSSSFMSPDILPWLDVEDLINGNLLMDVVQSFPVATSSPVDDQITNASMENKTGFDCYASDRLLQQSPLPGSDNYFNMSQPFSRWSSEASYAASSRENLASAEGLVMESSADELRKLVQKPTSVCTFDESSRVTDDFVESLMADSLRDDLSYAVGLIPLPSNMNKQFMFNSGSGGGPSVSTESSITNAFNSHQEKCSKTPFINNLSNDFECKKLEKWDNNLRSATSSHNWDYGTSSSGCTSEHSVGSKRPSNTLFSNLGLDQLLYGTARSSCSFDRPGLNNQSLSTSKRRRFESFPPSSNMMKPSDLYSLDGLQSSIETVTKFNSGSWIGDSRSINVGNPDLQAKGHEKPSKAIKKKGKPGSRPIPKD…
IbbHLH82	g19329.t1	MEQETILPGTSSSFLNSEFCDPVWSFASQISNSSSFMSPDILPCLDFEDFINGNLLMDVVQSFPVANSSPVDDQSTNVSMENQTGFDCYASDRLLQQFPLPGSDNYFNISQPSGRWSSEASYATSSRENLASGMVAQGSSVAPHFEHFTNSTQNAAEGLELVIESTADELRKLVQKPTSVCTFDESSRVTDDFVESLMADSLGDDLSYAVGLIPLPSNMNKQFMFNSGSGGDPSVSTESSITNAFNSHQKEKCSKTPFINNLSNDFECKKPEKWDNNLRSATSSHNWDYGTSSSGCTSEHSVGSKRPSNTLFSNLGLDQLLYGTARSSCSFDRPGLNNQSLSTSKRRRFESFSPSSNMMKPSDLYSLDGLQSSIETVTKFNSGSWIAIKKKGKPGSRPI…
IbbHLH83	g19429.t1	MEQETILPGTSSCFLNSEFCDPAWSFASQISNSSSFMSPDILPCLDVEDFINGNLLMDVIQSFPVATSSPVDDQITNVSMENKTGFDCYASDRLLQQSPLPGSDNYFNMSQPFSRWGSEASYATSSRENLAFGMVAQGSSVPPHFEHFSNSTQNAAERLVMESSADELRKLVQKPTSVCTFDESSRVTDDFVESLMADSLGDDLSCAVGLIPSPSNMNKQFMFNSGSGGDPSVSTESSITNAFNSHQKEKCSKTPFIHNLSNDFECKKPEKWDNNLRSATSSHNWDYGLDQLLYGTARSSCSFDRPGLNNQSLSTSKRRRFESFSPSSNMMKPSDLYSLDGLQTSIETVTKFNSGSWIGDSRSINAGNPDLQAKGHGKPSKAIKKKGKPGSRPIPKDRL…
IbbHLH84	g19768.t1	MNRGVLQSHGWWSINTSMRPPTSHHHQEASANISSSPFMAAPPLPPSPFFTPPPLPFSSSSSSSSSSSSWSDTHHHLPQPDSWSQFLLFNPCCLCVMHGGLVDEEDKSGLSANMEAAKKLENWEEQLLKFDDTKNQESSCYVYGAAVTAPNNAEFAVAKQPNNNWSQSSSPKSCVTTLSCATNMLDSCNKILMSDNATRHPPLDHSSECNSTGTTGGAPKKPRVQPSSTTQSTFKVRKEKLGDRITALHQLVSPFGKTDTASVLLEAIGYIRFLQSQIEALSLPYLGTATETMRHHQRPVVQGERNSLFPEDPGQLLNDNSMKRKGISHHQDLDDESKDLRSRGLCLVPISCTLQVGNDNGADYWAPAAFGGGWFRANISRIGSIVWFRAKTSLGKRRK…
IbbHLH85	g20532.t1	MFPLQRNEDLVFQILSTPDIPSQQNKISQDLIFDSNNNYGFAPLDFAAGAHHHDFAATAAAAAAVTASSPRKRRRREKTLAACTDDVAAAVAAKSDENHKLKRIMHREIERQRRQEMATLYASLRSLLPLEYVKGKRSTSDHMHEALNYIKQMQKNVQELERRRDGLKTAGSSTSSSHNLEKTGSPDQKTGSSPNFVSVSRCRDGVEILINSVAGEKGCFPLSRVLRTLQNEGVNVVSCDSTKADTRLLHRVQSEVSGENPIDLQALQQKLTEVINNF
IbbHLH86	g20637.t1	MTSLPGLTRQHLQRFPVKHPPGKMGFGSYLMRLRWKVHYHHRGIARDRKLAPPLPDDVNPSSDEQQPRMSHITVERNRRKQMNGHLSVLRSLMPCFYVKRGDQASIIGGVVDYITELQQVVESLEAKKQRKVYNEVLISPRKPGLLSPRISYPISPTTPQPTTTSYNSAARPLLPTPTGFLSSSSSSSQLIEPPPSSSCSPATTSSSSVDSANELAANSKSEIAEVEVKFSGENVVVKTVSPHIPGQAVKIISALEDLSLEILHVSITAINDHTMLNSFTIKIGIECQLSAEDLAQQIQQTFC
IbbHLH87	g20804.t1	METDHHHHHQFPFHDQTVWPNFQHHNHTENLQIPGTCLGAGGSNNGEDGEEGGEEEELGAVKEMMFKIAAMQPVDIDPATIRKPKRRNVRISDDPQSVAARLRREKISEKIRILQRLVPGGTKMDTASMLDEAIRYVKFLKRQIRLLQLNHHPPPPPVGNWAAAAAATTFGGNAVTDDPTASMCLNHEVIGD
IbbHLH88	g20973.t1	MVNLGIDSSPALLARQIAGGFIRRIHRNFDILNRPVAVLFSNVAFSSESHKMPSQISSRSSSHTTSRARRRIVRLFVERTRYFQISTYDFGSHESTSTQDSRFARKTGIVSFEGSMSQAPLPPRDGSLRFHLSNPSPTKESDGIVARGSKSQLFRATVHSIFLSPSYREGRASPRKYRMVTALPCQLESPAEDLMVHTLAVLREVSTLSLKHFMKHVSGMQIPHKSLNQKIILQGRWVKTSEPNSSLPRPNPGRRMTERHRRLQMSVLYRQLASVVSRNKSLEKSPALEVLDHATNYIKQLEKRVNELKERKDSLQLPVVIAVNESDKDETLEINIVCGSENKKLKMDKVFRILEEEGAQVVSATYDTVDLKSYHTIVCKV
IbbHLH89	g20979.t1	METNPSFRTPKSGRHLAEKQRRQKQKGLYAQLASLVVSSENCLEKKKSPAALDLVDRATDYIKQLEKHINELKARMDSLQLPVEIAVKESDVSETLLEINIVRGSENKKLKMHKVIRILEEEGAEVVSASFSTVDLKIYHTILCKTNHYCVDRGSHSCVDHTIK
IbbHLH90	g20982.t1	METNPSFRRPKAGRHLAEKQRRQKLKGLYDQLGSLVVISGENCPEKKKSSELNLLDQATNYIKQLEKSINDLKARMDSLQVPIEIVVKESGALLEINIVCGSENKKLKMHKVIRILEEEGAEVVSASFSTVDLKIYHTILCKVQYKEENYAIH
IbbHLH91	g20985.t1	METNPSFRRPKAGRHLAEKQRRQKLKGLYDQLASLVVISGENCPEKKKSSELNLLDQATNYIKQLEKSINELKARMDSLQVPIEIAVKESGALLEINIVCGSENKKLKMHKVIRILEEEGAEVVSASFYTVDLKIYRTILCKVQYKEENYVIH
IbbHLH92	g20992.t1	METNPSFRRPKAGRHLAEKQRRQKLKGLYDQLASLVVSGENCLGKEKSSGLDLLDRATNYIKQLEKHINELKARMDSLQVPVEITVKESDVGETLLEINIVCGSENKKLKMHKVIRILEEEGAEVVSASFSTVDLKVYHTILCKVQ
IbbHLH93	g22192.t1	MRPRPTKPGRNWTEKNRRQQMKVLYGRLASLVSRENSLEKCPAFDLLDHATNYIKKLEKNVEELKARKDNLQASVVVLAVNDNERGESLEINIASGLENKKLKMDKVFRILQEEGAEVVSATNSIVGLNMYHTIICKAFSPRLGMDTNGIQERLKNYISGVSYQS
IbbHLH94	g22197.t1	MKGLYRRLASLVPHEKSLEKSPAFDVLDHATNYIKQLESNVNELKARKDSLQLPVSITVNESEGGESLEINIVCGLEKKEVMKMHKVFRILQEEGAQVVSATNSTVDLKIYHTIICKAFSPRIGMDTIRVQERLKNFISNLI
IbbHLH95	g22200.t1	MQPNCSSLPPPGPQRHLTEKHRRQQMKGLYRRLASLVPHEKSLEKSPAVDVLDYATNYIKQLENNVNELKARKDSLQLPVAITVNESERGESLEINIVCGLEKKKVLKMDKVFRILQEEGAEVVSATNSTVGLNIYHTILCKAFSPRIGMDTIRVQERLKNFISDLK
IbbHLH96	g22203.t1	MQPNCSSSLPPKSGRHLTEKHRLQQMRGLYRRLASLVPHEKSLEKSPAFDVLNHATNYIKQLESNINELKARKDSLQLPVVIAVNESEGGESLEINIVCGLEKKEVMKMHKVFRIFQEEGAEVVSATNSTVGLKIHHSMHFHPELEWTPFEFKNG
IbbHLH97	g23292.t1	MELSSSIANPDVNSNRSRKKRRKIGESDQNQPQPTGVDVLRWRTQTEQQIYSSKLLEALRQVRRRNEAPSPAVAGRTVRETADKADQQKHKRAKVVASGDIRPKKPGTKKRLPPLQSKARVLGRLVPGCRKLSFPNLLEEATDYIAALEMQVRAMSVLTGLLNGAGVGLPANPDRLGSEQS
IbbHLH98	g23731.t1	MALEAMPLQQDLFCFNYWNYDDENGSFDFPGYPQIPEDYHYPDWDSPISHEFQQWVLPNSSPSSEILPSNTEEPAAAMAADCGGVTMPARQRKRRPRTKKNQEEIENQRMTHIAVERNRRKQMNDYLAVLRGLMPESYVQRGDQASIIGGAINYVKELEHELQFLSGTKHEKETTHHQSSSSSSSSSSTFAEFFNIPQYSTGITGNVESLSGGAPNELSSGYQLAAAGAADIEVTMVENHVNLKLRSKRRPKLLPRMISGIESLGLTVLHLNVTKAAAFLLCSLGLKNQNRTTVISTKEAENSGVVTFQVEDGCKVASVDEIAAAVNQILGRIHEG
IbbHLH99	g24487.t1	MDNSACSSSVVNNSNEENKNKKKKSGGKVVKLSTDPQSVAARERRHRISDRFKILQSLVPGGSKMDTVSMLDEAIHYVKFLKTQIWLHQTMINFAAADDPSYCYPAAAACGGDDVLAGDYNVQSSQQENYGVGPGNYIIMPGQGGAGGGGDGGAGESMAAVDDAFSVYY
IbbHLH100	g24748.t1	MERCDSLKFDGGSTDIGSMVKKLSHNASERDRRKKMNGLFSSLRSLLPPSDQKARMSIPTTVSRVVKYIPELQKELERLQKKKQELTSKSYLSATQVGERDIVIQICSKKGAKNLFADALSCLEQEGLVLLDSSTFQTSEDRVNFYTLHLQVQGIEVMEVDKLKEKLLSYFNEEQQNFYHDTN
IbbHLH101	g24949.t1	MESIEGAEVRSIICGTEHGENGVGAGAQQFGDDGGLHGMMTVPPPETGSSFTALLELPANQAVELLVHSPETENLPATKVPEIEPQRNFYPRCPPPPPIFPSDIALIDRASKFSVFAGNSPETTSIPSNSSWKPNFVKPEPLDSDSNPNSSPAVSNPAVNQNQKSTKRKDREKKVKESSKKNKKSANNTSEDGDDKCPYVHVRARRGQATDSHSLAERARREKINARMKLLQELVPGCNKISGTAMVLDEIINHVQYLQRQVEFLSMRLAAVNPRIDFNVDTLFAAETGSPVESNFPGMIMPSMWPEGQANGNRQPYQQLWHFNGLHRPVWSREDENSLLTYDSTNPAKDGAMKRKMISIRFSFGVLVLSLAVQLYSATSRFSILEGSHEPLSFSVAQF…
IbbHLH102	g24955.t1	MDPSANSEFGNSSGRNSGLLRFRSAPSSVLENFTHGVEKSGGSGSRLNLVGSTNGGLVSQGSLNLEDSGYVNGFSGLPPQYPRQSSSAQLVDGGGLLGSNLMRQNSSPPGLFSHLTPQNGYAAMKGYRMAVHGDTSLSSSRLKSPLSYSSGCVGGMLSQITEVENESNAESCEDGEKPGGNGNADTRFFGHGFPFASWSDPPNFAENLNGLKREMDNDANLFAAANTQVGDMGTQPQNLSHPLGLQKTDSAAIAAMEKLSHFPILFPGISGLNVAVLLIQEALQRGTRISERMRKLQELVPNMDKQTNTADMLDFAVEYIKDLQRQYKTLADCRDKCKCSAMKKPASIRESDLTLL
IbbHLH103	g25336.t1	MDNFHHQNPFFPSQQNNEDYSELFSAPHTTTQTHDENAPFLFHQQDPTLLQHQDLQFDVGYLELDDPVAAALEASNYPTPDNVNAAPRNKGKKKQEKPRAAGRGQGESSASDGKQKRVIHRDIERQRRQEMANLYASLRVQLPLEYLKGKRSTSDHVMEAVNYIEDKQKSIRELEEKRDRLKRLGSSGSDVVDEDYNRRTGNSSSSAAAPAMVTVQTCLDGVEIFINSGFPNQGFRISRALDLLVQQGHHVLSCVCSRVDDRLLHTIRVQVSPQAGVDLQVLQQNLSDSINQLY
IbbHLH104	g25337.t1	MFPLQRCSDELAYQILSDPHPHLPCQQNTISEDLILDFDYTSNSCPLLDTNNDNSNVNNCSSSSSRKRKQKAAVFVAANTHPEKDEKLKKIVHRDVERRRRKEMATLYSSLRSLLPVEYVKRKRSSASEYMQAAVNYIEQMHTNLKELERSRRGHGCSSGYVSVNGCRDGGLEILVDTGCKLEERFPLSTLLRTLLSEGVEVESCVSTTTSHGRLLHRLHSKVCREICVDVGGLQQKLSGVLNASRPNVSRVCTE
IbbHLH105	g25466.t1	MVPREQKRTTLHEKLQLLRSVTNSHAVSETSIIVDASKYIQELKQKVERANQELAASQISSSSCPKEAVLACLLPYLKLLRSLALMSSKLGFLVQTTSISKHLEERTTKNEDGISSGVVIEAVSEAIKNWSEGNDQD
IbbHLH106	g25500.t1	MENSFSGEWPEKGHAGAGSASVSFPWSFPGDYSAAATAFLSWPAQPFEEAGDDRALSASKSHSEAEKRRRDRINAQLATLRKLIPKSEKMDKAALLSSVVDHVKDLKRKATEITEALADVPTDTDEVTIDDQHSSTAAAINDDQTSTSSNYLKASVCCDDRPELFAEINRALKDLRLTTVQADVTSLGGRVKSVFVLQLCPPDMDAVESSNLNMMNSVKHSLKVALCKIAIPASTTSYRIKSKRQRFFLPAHYH
IbbHLH107	g25642.t1	MKNAILPQVSSQIYSFGCSEAAGFSDIPSQIESELNVFSGDGFCIDSNLYTNQDNLGGVLAFCSESQIIYQSEPPSSMAVKRLGCPLGLDPAYGNVSRQGLFHGKRLVSVQENDVHITKKTRKRSSPDSAESIAERAGKNVLIEETTPRIRRGRVPARRSQKLTDKITALQKLVSPYGKTDTASVLQEACISIKALQDQIQNLCIASHGHSNQKMGDENEAGLRNKGLCLVPVSLLQTVADQDLFSQMLGSMSCFSA
IbbHLH108	g25833.t1	MDSIFLLEEGDRIAFLFHRIMQSFGCTYICLWSYLPHPSNYLVSVDGLFSGENSVARRLFEEYRHSSPVLFHEGRIPGYAFKNNLPYLELLFPALERLASNEVQKQFYREAGIKTAIFMGCGAGEIELGLSSVPQANMEMEMKNIFPEDFFRQAAATASSLPVPAIGLPSPQLQPDPNRPSSSSSSLRSLSIDSPESLLFGVAAATSYAAAAEPPLREVFSDQRGIMPPVTSPMSHIRGAAIDFPSMQSEDAAITRAYLAVISSSSCSSPSSSLHPQGTFQKPTAFRRYNMAAQPVGARAIIMKKQTVLKRSFEFFRNLSLMRRQELVRTTRPTITQVHHMISERKRREKLNESFQHLRSLLPPGTKKDKASVLSITTEQLSALKAKVEELSRKNQMLE…
IbbHLH109	g25891.t1	MWHQKKATTCPLGALTFASGPICPTHPTIWCLWMGCSAAKTASPGGFSRSTDTHHHFYSMKGIPGYAFKNNLPYLELLFPALERLASNEVQKQFYREAGIKTAIFMGCGAGEIELGLSSVPQANMEMEMKNIFPEDFFRQAAATALSLPVPVPAIGLPSPQLQPDPNRPSSSSSSLRSLSIDSPESLLFGVAAATSYAAAAEPPLRESEDAAITRAYLAVISSSSCSSPSSSLHPQGSFQKPTAFRRYNMAAQPVGARAIIMKKQTVLKRSFEFFRNLSLMRRQELVRTTRPTITQVHHMISERKRREKLNESFQHLRSLLPPGTKKDKASVLSITTEQLSALKAKVEELSRKNQMLEAEVAKGAKAAAEEEEDGGGRVDVRITDAGESTSEDNRVVDL…
IbbHLH110	g25978.t1	MNRGVLQSSSLPVQQMMGGGSPNWWSIINNTMRPPLPHHQLHHHHQPPPPPPFLAPLPTLFPSPPPPTPPLPPLSASSWTDNSHHEHQLPESWSQLLLGGLVGEEDKSGLSGMQQLLSHATASASAAALVYDVKQENPTNTYVYGGAHAGNAEFPAKSCVTSLSSNNMLDFSNKSDARHPPPDHSSECNSTATGGAPTKKARIQPSSTQSTFKVRKEKLGDRITALHQLVSPFGKTDTASVLLEAIGYIRFLQSQIEALSLPYLGNGSGNNMRHQQQQQSGHKEKFTQNMNLVGMRDSEVRGGEGWGGDTVVYLAVEHMMMFVQAERNCLFPEDPGQLLNDNCMKRKGTSDHHQPQDGDEEAKKDLRSRGCVLCRYHARFKWGVTTAPTIGLRRLSEEV…
IbbHLH111	g26525.t1	MQQSTNSLIYQHTSEQSQMNSVQDFQVVAGAGSGGGATQHHISSSLFDSTAASSTDFLEHFLSSVPSSSPWPDLTKSHSPWDSHHLTSPPLLPNPNSAVDDHAYHFDDQSTALLASKLRQHQINGDDGGSSSAAKALLLQQQLLLSRGFSGTGLRSPTGRVGENGLLGMPLSLRNGDQNEGIENPVSDCSVQPVYNGFTGSLGQTSSQPHHFNHPQGGSMQAHNFGAQAPSPMNQPPAATASGSTGGAGTAPVQPKQQRVRARRGQATDPHSIAERLRRERIAERMKALQELVPNANKTDKASMLDEIIDYVKFLQLQVKVLSMSRLGGAATVAPLVTDMSSERGGDCLQGGNGASSSSNNEGMTMTMTEQQVAKLMEEDMGSAMQYLQGKGLCLMPIS…
IbbHLH112	g27371.t1	MDPQAAMMNDSVAGGGGGGGDFQSAATAPFSLSEIWPFPINAAAAYGLGLAANVSALTRDHHCSSMSDPMFLDQRLNQNGGDGGGGGGARKRREDDETAKGVSTSGNGLSESDSKRLKTKGSNENPESKANGEETSGKPAEQSAKSAEPPKDYIHVRARRGQATDSHSLAERARREKISERMKILQDLVPGCNKVIGKALVLDEIINYIQSLQRQVEFLSMKLEAVNSRVSPGIEGFPSKDFQPQAFDASSMAFGSQATREYPRGTSPDWLHMQIGGGFERTS
IbbHLH113	g29114.t1	MSPSPFAVFVISIASPDASFSSPSASSSSSSPSSSSSSSCHSFPHLAIATVSTVIQPVGNLCVAQAIIGYLVAKPGMDHLSSENLFSEMEVDDAAFVNEWMDTLDNNFVHFCPNDPFFPPACSTGNNGFYGTENSDGGVKWKPAVMNSVHQCQPSANSASTLITAVNCNPSGGIENPVVKDYYCSGRGNDEHRESLIRTIEFGAGKGKTGSAVRSPLQAQDHVLAERKRRENLTQRFISLSALIPGLKKLDKVSVLGDAIKYIKELQERVRTLEEVDQEQTKRLENKELKKERVSGHDEDSSSLSDSDGNCETGTAIALPEIEVRASGQNLLIRVHCNNLHNHGGVIKEIFSEIERLHLSINTSHVMPFGNTTYITIAAQMDQHFSMEAKDVADIIRST…
IbbHLH114	g29116.t1	MESFEDSSVLQGWFLDLENSFDDFAAHHKSFITQDENIVQQRSESPESYTSGYSIFMPKANSGGNITRTATISFAGGFQFQEECFQAADQFEEKHLKGSDDYTKKQLNTSSSSTLLHHNNLVSGVNKGGDRERTPLSQDHILAERKRREKLNQKFIALSAILPALKKSDKASVLEEAIRYVKELQENVKHLEQARNTRSEKTVVKRRKERIPSLPTFLREIESLQLTILNSSAMPFGKTATDITLVAQMEEGFCMKTNDVVKHLQRYYTET
IbbHLH115	g29126.t1	MELSPPGFYSLEELVVGAPRTLFTSHDTNFFPNGLWIDDESLDPPNHHHHPDFVSSSSSSLLDLLTLPQQPTTFACPHDLQIDHGYAAQFSAPPQDVEDFGVFGQIGNLESDGFSGLRSCGCVEVKMEQGNNGGGEKKSKSKRVEGQPSKNLMAERRRRKRLNDRLSMLRSIVPKISKMDRTSILGDTIDYMKELLEKIHQLREDTMEEDDKNHIKSLAPNTRELKSNEAIVRNPPKFDVERRNVDTRIEICCATKPGLLLSTVSTIEALGLDIHQCVISCFNDFSFQATCAEATDHRTVLSQEDVKQALFKTAGYGGRCL
IbbHLH116	g29158.t1	MEVDKNLESCESYYANEFGPGSDHSSPEIYAINDGGGSSEKTVGNRDNGVAVAAAKSFGTSGASSRLSSPSSSNSNGYHHAAAAAATKYLSSEEEDGRSVITFRGGQFGNFTHASGPSSLLSFDQNQGFYPSFWDETMQYNNNNNTSGNYQNHPLTPKCSAASPGHLVENSGTNIPFGWLNPNTDSAGAATIQEHGRQESSSLTKRPYSEESLQASKKQCTTATKKAKTSSIPSKDPQSIAAKNRRERISERLKILQELVPNGSKVDLVTMLEKAISYVKFLQLQVKVLATDEFWPMQGGKAPDLSQVKEAIDAILASQKDRNSSSK
IbbHLH117	g29332.t1	MLRCAQSSPENNNVSYSAADLSVLERQRAIFQRLYHPIIHDNHLAGAGAPAPENPFPALLDGNLPNFASLWHAEENSPNAAVVDVHGRETGKLSRSSSSITAAAVPASSKANGTVTSTRKRKAEEDKKWEGETGDVQSEITVKCERETSGSSASKENKKSSGSGSGDDVQKSNYIHVRARRGQATDSHSLAERARREKISKKMKCLQDLVPGCNKVVGKAGMLDEIINYVQSLQKQVEFLSMKLAALNPRLEFNMDNLFPKELPAYMGSFPAAAMPLEAVNAAFLHYNPLQQLATATSRGGGATVETDMARSDVVQQMLPHHQRKENNPSESIPELYLDSSYFPVSSATLRPTLQISFYHVKGVWQLVISGKLIDSCKDGKVSAGKPKPLLMAAFTD
IbbHLH118	g29350.t1	MESSNLYHHHHQLQEQCFGYGLSSLLDWNPSVSIDGDDEYYKRHSDGLMFPVLSSSAAADAIPAAIQQQYYHQPTTNVVPQHENYYSEQTGISMSSSSHCNIIPVNSDYVVKREQHNSFDLNHNVFLGASGAGRQIPIPAPRFGTMNSSNSSPSPSSLVSSISAAYTEFPGNNTTSYFGFANIHEPIHSPSSSSNKVSNAKRVSGAAMASHQQPKKPRTGSQRSSCPVLKVRKEKLGDRIAALHRLVAPFGKTDTASVLTEAIGYIQFLHDQIQALSLPYMKSSGAGSHHPHRTSRVQAPNMKNEEGKTTLDLKSRGLCLVPLSLTSYITSCQGIYMATHN
IbbHLH119	g29854.t1	MALEAVVFQQDPFSYGCRDFHGMEGWDSYGGFGFEDDDERKLNYCETFTEQVGSNGGYYCWDYSSPPVSVANTSSPEICAAAGNGLMDPPAPAAPVTRRKRRRAKCSKNKEEIENQRMTHIEVERNRRRQMNDYLAVLRSMMPPSYAQRGDQASIVGGAINFVKELEQLSQFLEAHKLVKNLPYNNANKTSTSSSSSLPFSTFFHFPQYSTSATRNHAAASDEAAAEKSSAVADIEVAMVDDHANVKVLSRKRPKQLLKMVTWFHAMSLTILHLNATTIDHMVLYSFSLKVEEECRLSTVKEIASSVHEMVAMIEQENQ
IbbHLH120	g30012.t1	MVRTVKSHHEGDEDDDMEFSSRTLDGSLKVEGRHSDQKANTLRFQTLRDIIPENDQKRDKASFLLEVIEYIQFLKDKIQIYEGPYQGWSPEPSKLMPWRRASGPVEIFTEQSPLIRNGSAHEDNIVVNSMLLANAHDSVESDLNGAAVYKTMDESHTVINEAIPFNMPLQPSLFDGVSVQPSHGSSSYTDQLASQAQLFDWADKQEETQSDVPIFDQNDQEELKTECGEDSLSIEYSQRVLNTLNQTLVSMGVDMSQASVSVELDVGKRTSSETSISALGGCETYDHAHKKLRREQR
IbbHLH121	g30090.t1	MDSEASTAVNDCAVHVVSRSSKRKHDKAPRKIHEAEREPSEKVPRKIHKAEREKQKRDNMNVLFSELAKVLDPSHQNYGKACILKETMRLVRELIMQVDNLRKENASLNSESHYMTVEKDELKEEKSALEAQIENLQTEINETIRSHTTNIDNITSPPQLTEDHLRTSIHDYASSSAAATGPVLVVPLHNDLQMYSAADNAEAVQNLPPSVSRPRPRYPSPSDSWPSRVLNVTSNTTEDS
IbbHLH122	g31392.t1	MMGGNPTDWWSMMMMMDGTTAMHSQSSSSSSSSSSQNLYGSSNSLADNNNSTQDFPRSWSQLLLGGLGGESEKFGMMTSPSPLQHKKMENWEDLQTLQNNNNNPSSSSSSLLRPPFAADNIKQEFPLQINLGRHHHMAAASSLSTHSNNVFNIPSSGTKVGDLDSCKNQHHYYSSECNSTSSGGPSKKPRVHHSSSQPSLKVRKEKLGDRITALHQIVSPFGKTDTASVLSEAIGYIRFLHSQIQSQVQHPAIEP
IbbHLH123	g33866.t1	MDPPIINEASFSAANPAAYTLAEIWPFTASGNGGGHVGGGLGLRMCSFPGLAEAAANSVDESTVTEQSGSRGNVAGERKRRGVNSGDESSKVVSANDLNECSDKRMKASELKDENGGAKVEAESSSRTVSKPAEHSNKPEPPKDYIHVRARRGQATDSHSLAERARREKISERMKILQDLVPGCNKVIGKALVLDEIINYIQSLQCQVEFLSMKLEAVNSRMNPTLEAFSQKDDSTPGNAFKYATTERVYTRNAAPRVAPYAGW
IbbHLH124	g33888.t1	MFSLLCNDKRLILVRLQFILKTQTDSWAYAIFWQTSNDDDGRLFLAWGDGFFQGTKGGGRGGVQTSHSTQQSERKKVISGIQALIGTQNSENGDLITDAEWFYVMSLARSFSAGDGVPGKALSMGSLVWLTGAHRLQMYNCERAKEAQIHGIQTLVCIPTGAGVVELGSLEIIKENWTLVQQVKSLFPFPQETTLSFADIGLVSTHELPQGRPGDAEKQEAPKRGADPESEHSDSDCLFLKEHPSVDRQQQQQQNAPKKRGRKPGAGRDTPVNHVEAERQRREKLNHRFYALRSVVPNVSRMDKASLLSDAVSYINSLKTKVEELECQLQLRESKKVKIEAVGDNQSSTSAASSAASPVDVEVKIVGPDAMIRVQSENANYPSAKLMNGLRELELAVHH…
IbbHLH125	g34207.t1	MEIANMRSLAELGMEDSAYLQHWPICSLDELSAIPVSATFNDTLNPPFSQLHHHHQPIYGVKRPLELSQACEEDAAMKHPRTNSWSSSENDQAFSSQSVHQSFHVVNSDYSNQITTRRPKEETISHPSAIAFHADHHHILSQDPFVNQNFVFKASQGAKKISNTAQDHIIAERKRREKLSQRFIALSALVPGLKKMDKASVLGDAIKHLKQLQERVKMLEEQTRKKSAQSVVFVKKYEVLADAENSSSDENLSGVDESLPEIEVRISDTDVLVRVHCEKSKGVVDRTVAELEKLHLSVTNSTAMSFGSSALDITIIAQMDEKFPMTVKDIVMNLRSALKMQSV
IbbHLH126	g34256.t1	MVTGNELQPCQQYPARNSPNLSHVSALLQLRQRVNLPSFPNSSAFTANALSPGISTLLNGSPNLEAAQTNETNGVFLPMLPDLNILPPPATNNQYLSESQPAGRRVLPIDTSVKKFLIFDQSGDQTRLFIGPSFSPQNELLSKKIVGNYGSQPENLGTLSGHSSPMEPIIEEPLNRTHGSCKGSEMHEDSEEINALLYSDGDEDEEHDDDDDVDGEDDEVTSTGHSPFMVTESVSDHQQSRQLSEDIASSDVSSKRQRLHDGGYKKSFTHTATSAKIPKSCTNVDDGESSCVKESNSHMCSREKKARIRETLRVLQSLILDINSNNDPLLVIDEAINYLKFMKLKVKEMGIELPQSHAPFPQ
IbbHLH127	g34447.t1	MAAPEEDGSNWLLDLGFEDIPLSGGKFPPLEPGYEWHSNAILAPAPPSIRQDESYVKFDFSNGCSARKRMKSGACSGADSKAQREKMRRYRLNDRFQELSCVMDPGKPPKMDKSAILSDAARMVLQLRDEAQKLKESFEDLQEQVNELKAEKNELKDEKQKLKEEKGKLELQLKALNSRPGFLPHPPATAVPFPAPHPLVGGKLVPFVGYPGIPMWQFAAPAVIDTPEDHSLPPVA
IbbHLH128	g34604.t1	MDKAALLAEVIRQVKQLKETARQVSDSLFLPMDSDEIQVEQVTGTAGDGTRFFQASICCDYRPELLSDLRQCVDSLGSNLVKSEISILGGRVKCVFFFRDAIPGSNGRSEAWELLMRSIHQTLRSVLEKDSKPPEYSKIAPYPNKRHRISSFNSAYLA
IbbHLH129	g35045.t1	MSKGKSETVAKALLKSLCCGNGWSYAVFWGFNQQNSLLLTLRDAYYEEEMGGLIDDMLLQVHILGSGVVGQAAFTKKHKWMLSDTSSVWQSHHGLADNCELLQDDSEFYGQFSCGIKTIAVISVEPLGVIQFGSNQKLPERMEFVDETKKLFQGTDIESLFAENSANGDVLGLSGSLASSICNSPYFMSPETLQSPSDFVDPIMNMVQSFPVEAFSLFDNQFQNAGVETQTNFGSYDFQPWQSPVHSANYFNMPQPSWGEGSSLTSLQENISAGAISQDCDNVFCALPNQFEYCTNTVQNVLERPIMTSTHELGQSVDLVQTQASLWTFEESSRVDDFVAGLSKPSLMYDLSRSFSPMAGQTNDNMSSVISTSSNLNEQTNFSVGSDPSVQVKSSISNS…
IbbHLH130	g35355.t1	MLSRVTSMVWMDGKEEEQAGSWVQNNNGGGGAGGGGLAAKEEMEMATIKSMLEAEEVEWYMANNQHSHNNGAPMQGHGGISFSTNFSEPDNNLILHPVDSSSSCSPSSASVFNALDPSQVHYFLPHKAAMMSHPLDQGGFDLGCESGFLETQALSGLSRGGGVLGGGFGDLSCQNFLGAPNLSSVPQFGSTHLLQLPHNGGGGGFGPLGFGEGCVNLNVNENENENALFLNRSKLLKPLDNFASIGAQPTLFQKRAALRKNLGNSSGNLALLGGEIGHTDSSFDKKSEVNERKRKGSNGGDELEDVSIDGSNLNYDSDELVENSGKVDESVKNGGISSSNATGGDQKGKKKGLPAKNLMAERRRRKKLNDRLYMLRSVVPKISKMDRASILGDAIEYLK…
IbbHLH131	g35474.t1	MPLSEFLKMLKNESGERKPTSSSADDLSPLPGSDFSELVWENGQISMQGQSSKAKKSDNNLSLQASRMREKCVGNASTSRIGKLDLAGSVLDEMPPSVPSGEMDLSQDDEIAPWLNYSPTNGQSQEYGSQLLPEISGMTANDDGFALIDKGVCCNLMVGASKSVPNHNVVNSGQRNASKVDCSPTPRFGLLASWSSQQANPLVSGVSDIGSSNGSINLDSILKDSVPAQASAGMKIQNQDTETPRTCPTLLNFSNFSRPVVLARANLQNLTSTLEAKGKREKEIKENTQNPAKTALIEACSTSRKESELKSQPNLVCTKFEPRPTLAKPHGESSPLEQTDASFREDTNDADKAHGKLISPAYVGRVLDGDKTVEPGACSSVCSGSSAERASNDQSHSLK…
IbbHLH132	g37849.t1	MSSSLFCGEDQAFAVDDEAYIINGMNDKLSFRALLSLCLNHEEQTALLHLLPPQLISTAATSNFNCLPYDVYPPMPLPLPENVAFGSLTAFPPTLIRNLQCGGGDLELKYSKMPRQEFSTHQFGSYGYGYGYGYGYNNNNSAAISTEPSNFFADVSCDYGFRHLPDLRSLEKQQQPLPLNTDFGFRPPRNIGGYILEKSTGNYLPPPTRRQPHREPRKAAKTESRSCKLARERRQKQCEKIRYLQKLMPWDTKMDTARMLEEAHKYVKFLQAQVRVLQNMPARGALPSPNTTPALHGPIASLSRQQLLEVLVNSPAAQTFLYSRGCCVYSVEQLALLGKVVDRKALFEQMLIASASMLRS
IbbHLH133	g37863.t1	MKGEFEMSSSLFCGDDQAFAVDDEAYIINGMNDKLSFRALLSLCLNHEEQTALLHLLPPQLMSTAATSNFNCLPYDVYPPMPLPLPENVAFGSLTAFPPTSIRSLQCGGGDLELKFAKMPRQQFSTHQFGSYGYGYGYGYNNNNNSVAISTEPSNFFADVSCDYGFRHLPDLRSLEKQQQQPLPLNTEFGFRPPRNIGGYILDKSTGNYQPPPTRRQPHREPRKAAKTESRSCKLARERRQKQCEKIRYLQKLMPWDTKMDTARMLEEAHKYVKFLQAQVRVLQNMPARGALPSPNTTPALHRPLASLSRQQLLEILVNSPAAQTFLYSRGCCVYSVEQLALLGKVVDRKALFEQMLIASASMLRS
IbbHLH134	g38205.t1	MDDGLLHFSPISARQQTRPPVSDHNSNPLLQLQQQQIRNPNNPHQERKIIRRDVERQRRKEMGGLYKSLVGLIPYEYIKGKRSTSDRLQETVRYVKDLRKRVEKLSAKRDELKGVTEAAVDLSSNSLLRPAAASSSSLMKGRDECNNNNNNNDEQSRVTVKACRAGVEVTVNVGAQKIKGGGVSLSKILKVLVGDGLSINNCCSIKVNDRLLQTIEAEVIGGGSIDPIQLEQKLSVLVYNHGGF
IbbHLH135	g38353.t1	MTDYRLPSTNLWAATAAGAAGDDASMMEAFLSSDMPQFWLPPSNNNTTAINAAGSAAMNTTTSHAPSHAPIHAPPVTAAFNQETLQQRLQTLIDGAQESWTYAIFWQSSVDDFAAQAFLGWGDGYYKGEEDKAKRSKKGSSPASIAEQQHRKKVLRELNSLISGPASTDDAVDEEVTDTEWFFLVSMTQSFMTGSGLPGQAFYTSNPVWLAGPERLASSVCERARQAQGFGLQTMVCIPSANGVVELGSTEVIFQSTDLMNKVRVLFNFNNPDLGSLSASGSWAAPPENDPSALWLTDPGVEVKDSVNTNVQANSFPSSISKQIVFGNENPNPETVQTQNNSQLFPRGLNFSEFGLDGAAVRNETSSLSCKRESGEILNFGENAVKRNACTGNGNDAIF…
IbbHLH136	g38365.t1	MALEALSTTPCNNDPFNFIFYDATLSAGAGAGDGNAWPEIQDLTAGGVGGGLNGGCSAVEPGRSGNLVGEGSQGGGGAGGRKKRRRRQKVCKNKEEAETQRMTHIAVERNRRKQMNEHLAVLRSLMPESYVQRGDQASIVGGAIEFVKELEHLLQSLEAEKLRLQRQQQQPAAGDGATATCKTDDLAVASGSVVNPFWQFFAYPQYTCSSPPLIPNKCTSKTTAATADIEVTLIETHANVRILSPRRKARQLSKMVAAFQTIMCMSVLHLNVTTFDLLVLYSISAKVEGGCQLSSADEIAEAVHHILRGIEEEELTIP
IbbHLH137	g38692.t1	MDIDLLKSASSEADQMEMMLMMQMDKLPGDGFSGAGDNYSDVNNVQVMDFSSQGIIDSSFMNAALAGSPPAAYNEPPCFPGDSVGRLRGEFSGGSGYPPQKGSTSMAAMREMIFRIAAMQPIHIDPESVKPPKRRNVKISTDPQSVAARHRRERISEKIRILQRLVPGGTKMDTASMLDEAIHYVKFLKNQVQSLERAGTSRRSTGIGFPVPVSSTSTYLPTSSTQHYGEP
IbbHLH138	g38747.t1	MEAVGAANFFDEEWECLSKMFSPSENGDFMFQLQCDLENGAMAMANNSQDDCFLSNYSDVVTNNADEFHQYFSQESSNSSGGDGFNSFPSPIYHSLMQPNDVMMMNLVQSEPMGFFVVDDNIVNSSVPVCCPNEVMGADIAVCSKEMINSGEGHQNVIVDSAKNLQQLKRKPEKSAAEDSSENPKKKARVSRNAQKNKKVALSKSKQSPESGNEDHQEDQEERNAQTSSCSSSDHQDESLELNRDAPNSNSSGKARASRGAATDPQSLYARRRRERINERLRILQNLVPNGTKVDISTMLEEAVHYVKFLQLQIKLLSSEDLWMYAPIAYNGMDIGVYQKMLPSL
IbbHLH139	g38780.t1	MPVSLNFPPSHYLLSPARYYLQFCYITSSNLIQNETTGQNDDNARWKSSGEPRKENYVHVRAKRGQATSSHSLAERVRREKISERMKLLQELVPGCNKIAGKAVMLDEIIKYVQSLQQQVEFLSMKLAAVNPEMNLDVEQILPNDNVWDNDLQSILQKGFDSMSNRGPNDRWQL
IbbHLH140	g38960.t1	MEYYENGTLMMISIEEKQITVPIIPGGACCSSAAAATATAATSTATTASFDDCYANYLPFEQSFNSYSPCFFNELYTELSPQLTESSNTKLGTPPPFPGYQEELLSSSPAGIFDEEANNCFRNPHSCKMEPAVYGGGGCEVVEAGVSFNIGSSGPEKKPKSKKLHGQPSKNLMAERRRRKRLNDRLSMLRSIVPKISKVIQLSIRWEDQYLAPTMSHFLLIGGGPVSGATGSHPMMDRTSILGDTIDYMKELLERINHLQEEMEVGPDQLRLMSIFKDVKPDELFVRNSPKFDVERREVSDTRVEICCSAKPGLLLSTVTTLEALGLEIQQCVISCFNDFAFRASCTQEMEQRGVLNTEDIKQALFRNAGYGGRCL
IbbHLH141	g39242.t1	MGRRPFSGRERGGDTDQNVAEGNGEADYPEWFYLSSVAKCFVAAEDLIVRTFDSGSYAWLSSDFGGVPFYDCGRVKEAYMHGIKTLVFFSTSYGVVELGSTEIIQQDGELLRHFQSLFTFNSAAAAVAMTNRSPESSNSDFHDIHPTTCGGNLGRRRKTSMSGNDQMTRNHVASERQRREKLNHRFYALRSAVPNVSKMDKASLLADAVAYINELKAKIDDLEAKVGSRAENPNPRKRMRESTAMIIREGTSSPLLTVDPFGVEVEVKIIGEEAIIRVQSPDVNFPAARLMNVLRELEVGIHHATVSCVAELMLQDVVIRVSGGSQEEALKAIILQRLQTYQD
IbbHLH142	g40985.t1	MEEQLSSLAVTHLLQHTLRSLCIHENSQWVYAVFWRILPRNYPPPKWDSQGSAYDRSRGNRRNWILVWEDGFCNFAASTASTAAGEMNAEECPAGSSSAYDYQQYQGLQPELFFKMSHEIYNYGEGIIGKVAADHSHKWIYKEPNDQEINFLSAWHNSADSHPRTWEAQFQSGIKVIEDLSYVVLLRKKFSYIESIPGVLLPHPSSAAYPMKIDGYALSPEAWPPHFPANIVPPPPAEYYDHFNHHNHQPPPPHTAAAAAAMMKITPSMSSLEALLSKLPSVVPTGPSMAVPGNYSDVPQPYMVAKEEYEEDDEENNKKQE
IbbHLH143	g41166.t1	MDPQAAMMNDSVAAEGGGGGDFQSAATAPFSLSEIWPFPINAAAAYGLGLAANVSALTRDHHCSSMSDPMFLDQRLNQNGGDGGGGGGGGARKRREDDETAKGVSTSGNGLSESDSKRLKTKGSNENPESKANGEETSGKPAEQSAKSAEPPKDYIHVRARRGQATDSHSLAERARREKISERMKILQDLVPGCNKVIGKALVLDEIINYIQSLQCQVEFLSMKLEAVNSRVSPGIEGFPSKDFQPQAFDASSMAFGSQATREYPRGTSPDWLHMQIGGGFERTS
IbbHLH144	g41640.t1	MSSESRAAARRRKKKRSQIPSAQALDVNNNAEWKSEAQQQVYSSKLLKALREVRLNSSSGTKGGRAVHEVADRVLAVAAKGRTRWSRAILTNRLRLKFMKKHNRRQRMVVAAANGNSRLPKKSRVSILRLKTKNLPTVQRKARVLGRLVPGCRKEPLPVILEEASDYIAALEMQVRAMSALAQLLSGGSSSSSAPLNPLGSSRPPQS
IbbHLH145	g41643.t1	MSSESRAAARRRKKKRSQIPSAQALDVNNNAEWKSEAQQQVYSSKLLKALREVRLNSSSGTKGGRAVHEVADRVLAVAAKGRTRWSRAILTNRLRLKFMKKHNRRQRMVVAAANGNSRLPKKSRVSILRLKTKNLPTVQRKARVLGRLVPGCRKEPLPVILEEASDYIAALEMQVRAMSALAQLLSGAGSSSSSSSAPLNPLGSSRPPQS
IbbHLH146	g41758.t1	MESAHLHSHHHHHHQQFQDPPPPSSSSPSSSYGGVSTSSTAHSWTTTPNSILLSGGGGGGGLSSLYANGVAAGSFLSSRNHHQPMAQDLSFHHWANAAAAAGFAGGGGGSGQGIKQELSSAPDCYPPRLAADMQNTLDAKLLLGTLSGGGHQPAAAAGAGHQFYGSSAASSNSNANRGRFSQIYPTISVPSLNIEEASSLANSTSLGMNLQALDLFNSARINGAFVAHTSPDHQHLGFHNYGFDHHHLQQSSQRPFPSNVSSPLFSHATVAISADPKRPCNLVEPNPPQAPPKKSRLDSRASCPPFKVRKEKLGDRIAALQQLVAPFGKTDTASVLMEAIGYIKFLQNQVETLSVPYMKLSRNKSSGRAMQGGQEENIGSEEARRDLRSRGLCLVPLSC…
IbbHLH147	g41898.t1	MQGQKSAIGSLPETLGFNHGSTSADAGIEPQICWNNLQNSTQNLIPDYMVSSNETASGYIGSASQERQNLNGWSLGESSSSIGQNQVSENDPKPEHHWPSPMSAFPGPPRIPEERRYGPSNILSLNNAEDLRGDDTDDDDDDDCLVMECVTAYKSEVPVNERVPSGSTSLIPFAGPSGTGGYLAPESDGRPGSSLDGRRISCKRKALEGHVGQSSGNGSSSYFHHAESSVWHTVPAQHNVSSSSVMSSPAQNYNGVSLPEPINPRLGLSIGSAAPEGPLGLTSSRNAESSRRNFRVRINTSQQQDSSPQNLFSSNADVVNATISSDRHSSRLLNNNSLNLQPPTVTYNANPQGSVRVPALRPSAQARWNAASSSRSGNPASFPLPGERDFILFDEPSSR…
IbbHLH148	g41914.t1	MGSLSTTAIMDAVHSLVKRLVEDHHCPFIDLVFMCLMATEAYENVDPVGRGMCVDVVMGIKGLGLISGNGVKVVAVLQFSLECAFHSRSPRVPLPLQCGLPMLNCLLQHTLRSLCTCSDSSSPSPKWVYAVFWRILPRIYPPPKWDHGGSLLDRAKGNKRNWILVWEDGFCDFCECERAGSGYVKGRFGADIFFKMSHEVYNFGEGLVGKVAADNSHKWVFRDSQTETDPSFISSWNVSLDPTIAIISVREGIIQLGSFSKVAEDLNLVINIQRKFSYLQSIPGIYAIQRPYLPLQHPYTYKPNTPSTAAIEACKSGYETEDKRTALLNTPSKRTNLEELNNSPVKSMNLGYNSPQNNALPLWSIPPLFPSMPCSLGALLSKPSSYTALHVLDTNFTPP…
IbbHLH149	g41945.t1	MELEGAAFFDEEWDSLSKMFSTENIDFLVHLQDDNFFLNDHENEAPLSFWQAVEANKLINVTEGFFSANCSDAPMIINTNNLQYFSQESGNGGFLIDPNSENNQKNADNCNLDPVSEPGEVISLKRKLERIEEQQTFKNDSAQNPRKKPQASREPQKNKRKAVPKSKRNQKISHNSNEGGEEINGGQNTQSSSCSSIDDESNASQELLNGEMENSESKGKSRASRGAATDPQSLYARRRREKINERLRILQNLVPNGTKVDISTMLEEAVHYVKFLQLQIKLLSSDDMWMYAPIAYNGMDIGHYQKMLQPTL
IbbHLH150	g41970.t1	MGTEDNNNGDMGGLQHRGNVSISMAMSSESTFRSPTGMDSLPFCGSGWDPMVPVNQSLHYPVAIDNQPMSSTSHLVHHYPSGSDVVDMVPKVPAFGNEGFSDMVSSFGLPDCRLNYMHNIGVGTNRAFSRGQISQEDCLNLEEAAIGASPLGKKRRSSEALSPSIASKNVEREQPKDPLGDNSECSKEDEKKQKTEQNNSSSLRSKQAGKQVKDTSSSGEPPKENYVHVRAKRGQATNSHSLAERVRRERISERMRLLQELVPGCNKITGKAVMLDEIINYVQSLQQQVEFLSMKLATVNPELNFDIERILSKDILHAQGSNGALLGLGPGLNSPHPFPGAPLGTFNNVPNTTPFHSLPQNVWENDLQSILQMGFDSNSSLNNMGPNGNRS
IbbHLH151	g42002.t1	MEYYESGFLEELLSLRSDDSWESCFPVGMNIVHNDDEVYCNNNYNVISGNIIDLDYEGKNPSPLPSSSITASFDHGCSNFPPFDRYTLMSCYSFDGEFYTPLPFGDELSPPLTADSSNTKLDTPPPPPAAAFRSGQEDLSAILDEVTNCFHHQQNLEALEIGCKVEAVHHQSCGGEAPRSGGGIWPEKRSKVRNPHGQPSKNLMAERRRRKRLNDRLSMLRSVVPKISRMDRTSILGDTIDYMKELLEKIKNLQGEMEMGQNQLSQNTIFKDVKPNEMLVRNSPKFDVQRRGESDTKIEICCAGKPSLLLSTVNTLESFGLEIQQCVISCFNEFAMQASCTEAMEHREILSEEDIKQQLFKNAGYGGRCL
IbbHLH152	g42034.t1	MKMVNSIPLQTQNEVDYHHHHHHRRYLAKKKSKEAANRHAKAESERRKRINSHLSTLRKLFPDLTKKDKPRVLTEAVKELKELRQKVAEKLEEHQSEGETPLFLPGENDEVAVVPCDGEGEGEWAVKATICCEDRPGLNRDLTEAVQSVKGRVVRAEMATVGGRTKVDVVVRWCKEQGGDACGGGGEKDLGSLRRALKAVVENRSLDRGDVPKGSAEIFFRKVKFWKEDGEEEAPPVFNADGVNYFHVKVVGLLFVATTRTNLSPSLVLELLQRIARVTKDYLGILNEDSLRKNFVLVYELLDEVIDFGYVQTTSTEVLKSYIFNEPIVIDAGHLPPIGPAALFMQGTKRMPGTAITKSVVANEPGGRKREEIFVDVIEKISITFSSSGYILTSEIDGT…
IbbHLH153	g42044.t1	MVCQAASQTRFRALKHENGVAGSATIIVRVIACFQPLQDCQVIAVVAWKRTLDLGSITSISVCNQPPLSSSGAQRNIGKGDIFSVYMNSQFNEVLTNGDFPLFTFSALPQSKAGQPDEPRNWFNCSPCFPRDVSTSPSPVPIEKLPSGSVENVGGIGNCNTGTGCSLKKFLVFDKSDDQTTLIYSSANCTPAQRPESWSPKPHGAYNLIREHPGINRNEASPLGNLIDDDYVEESHRDVESEWHEDTDELDALIYCDNDYNYLEDDEERGEEVESSAGPTKRHKLLDGGHDVLSFMHTATTAKPHLCSEVEDDAGSSCGNDSNEVSGLSGSKRSREENIRKTISILQMIIPGVKGKDPMLVIDETIRCLRSLKAEAQSLGL
IbbHLH154	g42098.t1	MALETVIYPQDSLVYGCKEFFGGGGWGGAYDFSSQGDVDKAFLGILEDNTTTSMDNQSLHGYWDPNSSPEACTGGADHRPSLLAVDGSLPPAAAVEQAAATLSAAAGRRKRRRTRTCKNKEELENQRMTHIAVERNRRKQMNEYLAVIRSMMPPSYVQRGDQASIIGGAINFVKELEQHLQTLEAHNRVSNNNNNQPDNGGVSSPPLFADFFTFPQYSKTQGGTNGVGSSAAAPEAAPAVAPAENRSALADIEVTMVESHANLKILSKKRPRQLLKIVANLQYLWLTVLHLNVTTVDQMVLYSLSVKLEDGCQLTTVDEIADAVHQLLARIQEEAVCTS
IbbHLH155	g42688.t1	MDKQNLFLSDGITMPYGIGVEANDFFNPSWENPVDQSDPFESALSSMVSSPAASNAGVAPPAANTSGGNENFVLRELIGRLGSSFDNPGDISPAACTNSSCYNTPLNSPPKLNLSSMADHQIRAANFPIHPALSNFSADPGFAERAARFSCFSDKSLVNSGKVSGKVHGSQMAAIQENSAPSKKLTLENSELGDSRENSTVSEQIPVGETAKNDANSRKRKSAAKGKAKETTTTTTTATPSSSSANVKFQFCFVLFCSVLLMFAEIKESLTLPLQATSQNNESNPKRIKSDEQNSGNDKDSSPKGNDKAAGENKEPPKDYIHVRARRGQATDAHSLAERVRREKISERMKLLQDLVPGCNKVTGKAVMLDEIINYVQSLQRQVEFLSMKLATINPRMEF…
IbbHLH156	g42835.t1	MYGVIGVEGVVGLQDKVSFWIKAAIFLVRYVVILAFFSVFESTRRKDSLQRLAVIRSQRIFLSKIRVKLEEQRNMILVQSIVERLRPIVGSKNWDYCVFWKMSEDQRFLEWLCCCCAGADGVHNCEQELLFPVSSSSSSSSSSCLPCRDVLFQHPRTKSCDLLAQYLLPSCLIPRVMVPDRFLPVEAGILVGDEMRFAAFCVTADNGGDQLDPRNLFQPLSYTADIGNCKSGTSAAEPVSRIEAFRSQMENGLDEIDVVQKQLMGDSDQNEGEDDAKYRRRTGKGPQSKNLVAEEAEEETQRKALDRASILGDAIEYVMELQKQAKDLQNELEVNSDDEEQAGGIATRNGNEMQPQVEVAQLDGSEFLVKVFCEHKYGGFVRLMEALNSLGLEVTNVNT…
IbbHLH157	g42953.t1	MQPENTPEIFDYYNNNYYYCSSLAGNNGGGLPATYEIPPPSNHESFCSSGFYHTELPETVSDSTPEARALAASKNHREAERRRRERINSHLDCLRTLLPCNSRVRILFFFFLLFLRGIEVAKTDKASLLAKVVERVRELKEEASELMEIETGIPSESDDITLLISSDDECSGDGRLVIKASLCCEDRLDLIPDLIHTLKSLRLSPLRAEMVTLGGRIRNVFILAGDLKDHACADESILFLRNALKSVVERSACGAGVCVALISSRQSQRGRNQRADGVAVEGSRRRRKQSAREAEAEAEAVGRSRGGGGGVDSRRRLRYDGVRRRRPANCKRSAPSRGGRRKQGSNGKQIPVNQTRGKSNFGTHFPWKCTSCLLPANQTWPKS
IbbHLH158	g43097.t1	METGEEMTVLERHQARLKWHQEEQHQILTYLGGGNDQLRFRTRAGDGHWNQLQNFQNRQQPGGGGSHRRRRSRGREKERNPPPENLKRRKAEKKQSTTEQSGNKNNNNKKESSSATSDDKKPDYIHVRREKISERMKYLQDLVPGCNKITGKAGMLDEIINYVQSLQRQVEFLSMKLAAVNPTIDFNIDSFYTKEVYEVSGSNYPAEMFNSLQQCSEMENGVNPSAMALRRTISAPISLLDSTANQIQASSAWDAEIQNLYAMEFQQGRSTTSFLSQPFMGFIEGGNTRMAI
IbbHLH159	g43248.t1	MDVNGVEDSFLWENNEEWGFLNSDYCDGESNEKSRKKVADFNASYIYSHYSPLAPKVDNVGTSSTGVTRVVLSGNNHSGDDDKKNEVDVREPLPGNHERHLWTEKERRMKMRNMFTDLQALLPHQLHHPKVDKCTILDEAVNHIKRLESTLSDLQRQKLEILESWKTTTILGADECGTFASNDNGTMMMRSIPHMTSSISSPDVFKTWTSPNMTLNVCGNDAHINICCSKKIGVLAAVCSVLEKYKIDVISAHVSSDHNRSMYMIHARVIAAGGYEHQFPVEEIYKEAAREIIGICG
IbbHLH160	g43717.t1	MMKMIKPTPMEKKRKSRKASSISQSKSVKENGKGKRKRERMNNNGDEDKELEPILLSEKMKEEKKIKGVEEEAPVGVGYIHVRARRGQATDSHSLAERVRREKISERMKVLQGLVPGCDKVTGKALILDEIINYVQSLQNQVEFLSMKLASENPMFYDGGLDILHAPAPAGINMEQGEQEQWNPTMRSSTEIGAVLSETKSDLTLMPTTIANCDYQFQFIATPTSLHYQHPHFLNPIPINQGNGQLLWDMGEQRPKIH
IbbHLH161	g44153.t1	MPLSEFLKLHKLEFGEPKTASSSPDLSSFFENEVVELVWENGQIVMQGQSSRAKRSPTSNNLSSSQMPVIRDKPKENPSTPRIGGKAFLMDEMPLSVPTNEVDLSQDDEIVPWLNYSLNNNSLQYEYSSGVVPEASGLTANELPAQNNLVSMDKTGGSNPMGVNNSSQRNASKLDSSRFGMFPSWSYKAQHPSVPSLGSGSPAIESKENKEKELSANCRNPVNPAPAETCSTSKREIGRHNQPDLQCFKIDHRPATAKTHDASFPLEEPNTSLSSPERTSNDQSNSLKRKYCDHESGCQSEDIEEESLDARKAAPVRGGTGSKRSRAAEVHNLSERTDKASMLDEAIEYLKTLQFQVQIMSMGAGFCVPPIIYPAGMHATQMPHFPLMGLGMGMGVGMG…
IbbHLH162	g44626.t1	MSHIAVERNRRRQMNEHLKILRSLTPCFYIKRGDQASIIGGVVEFIKELHQVEQSLEAKKRRKSLSPSPVPSPRLPQTPLFLNNNNLNSFKEVGASCNSPVADVEARISGTNVILRTVSRRIPGQIVRIITVLERLSFEILHLNISSMEDTVLYSFVVKIGLECQLSVEDLALEVQQSFRSESTAFIKEMEN
IbbHLH163	g44627.t1	MSHIAVERNRRRQMNEHLKILRSLTPCFYIKRGDQASIIGGVVEFIKELHQVEQSLEAKKRRKSLSPSPVPSPRLPETQLFLNNNNLNSFKEVGACCNSPVADVEARISGTNVILRTVSRRIPGQIVRIITVLERLSFEILHLNISSMEDTVLYSFVVKIGLECQLSVEDLALEVQQSFRSETAAYIKEIEN
IbbHLH164	g44635.t1	MSHIAVERNRRRQMNEHLKILRSLTPCFYIKRGDQASIIGGVVEFIKELHQVEQSLEAKKRRKSLSPSPVPSPRLPETQLFLNNNNLNSFKEVGACCNSPVADVEARISGTNVILRTVSRRIPGQIVRIITVLERLSFEILHLNISSMEDTVLYSFVVKIGLECQLSVEDLALEVQQSFRSETAAYIKEIEN
IbbHLH165	g44636.t1	MSHIAVERNRRRQMNEHLKILRSLTPCFYIKRGDQASIIGGVVEFIKELHQVEQSLEAKKRRKSLSPSPVPSPRLPQTPLFLNNNNLNSFKEIVRIITVLERLSFEILHLNISSMEDTVLYSFVVKIGLECQLSVEDLALEVQQSFRSESTAFIKEMEN
IbbHLH166	g45156.t1	MDDLDSFQDNNWDLADFDCFVNDVSPSPDLFWDHQSISLRSSEVDTSHYGATSQGKECLESECQRKRVRSDSCNKLGSKACREKLRREKLNDRFAELCSVLEPERPVKTDKMAILGDAIRVLNQLKTESQEYAEMNEKLLEEIKTLKAEKNELREEKLTLKADKEKLEQQLQAMAVPPAGFMPPHPAAYQPGPNKIAVYPSYGYLPMWHYLPPSARDTSQDHELRPPAA
IbbHLH167	g46180.t1	MDEQNRNPSRADRKTIERNRRNQMKALYSTLNSLVPHQQSTEMMSLPDQLNEAVNYIKKLQINLERMKEKKKSLRSGGGGSSHDQSSSVASRSSNGGGMAVGGLKLPHVDIHHVDSALEVVLITGVDCSPSMFNDVLRMLHEEGADVISASFFSSLDNMVFHTIHSQIEKSGSAYKAQRISQRLHSFVNGAS
IbbHLH168	g46287.t1	MMSLPDQLDEAVNYIKKLQINLERMKEKKESLRSGGGGSSHDQSSSVASRSSNGGGMAVGGLKLPHVDIHHVDSALEVVLITGVDWFPVHV
IbbHLH169	g46389.t1	MADEFSTAAVCGGGWWNPTRNMFGSSLCSASMNDIGSFAWLPSNHDAEVTEEVKGRPIDLLGLNPSATATDDWNQVLMQDNERGDRSYGSMLQEDLNYGVQQTLTVIPSSTQELSTSNFPITSYNYPPNLLKSMFDDADPHHQQCLISNQPFSSSISLWNSSLTPCSFPSPTFTDKKPAITAKSNGSNKELRDSSCLANKTSTAEPDFKRPRIETPSPLPTFKVRKEKLGDRITALQQLVSPFGKTDTASVLHEAIEYIKFLHDQVNVLITPYKKSGSPSDQHCQQNTEEVLDEEGLSKQDLRSRGLCLVPMSSTFPVAAEATTDFWTPTFGANFRPLDFLRKKREDRLAMLGHEEA
IbbHLH170	g46392.t1	MIADTLKREFPDAAAAFVDLCSTEESGRKGGGRMDRKKKCVVEVQDDREFKSKNLQAERRRREKLSQRLLELRSLVPNITNMTKETIITDAISYIEELQNNVKELSSQLLEMEATSGVEMEVKAQTDSAAEDMKKFGIEAEVQVAQIDQNKLWIKVICHNRKGAFTKLMEAMNVLGVHLYDTSATTSKGALLVTSTLELNQSGAAEAHQAQQFLQEIIKSI
IbbHLH171	g46399.t1	MAAPEEDCSNWLLDLGFEDISVPGAHFPSLEPGFQWPPNAFSVPAAPSTGLDVSDGNSDVLKECNSKKRARSEVCNAPESKAHREKMRRDRLNDRFQELSSVLDPGKPPKMDKSAILSDAVRMVVQLRDEAQKLKKSFDNLQEKVNELKAEKNELRDEKQKLKTEKDKLEQQLKALNSQPGFLPHPPAIPAPFAAPHQVVGSKLVPFVGYPGIPMWQFAPAAAVDTSEDHALRPPVA
IbbHLH172	g46801.t1	MIDTGTEKQQEIPVHESPNYLCLSFLCGYPLQPIALLVSSERKNKKGVMRNGLSSSSSLVLDSGKGELVRAAQQGVKPEKALIALRNHSEAERRRRERINGHFTTLRSLIPGTDKMDKAALLAKVISQIKELRASAAEATKEILVPMDRDELRVEPQVGEFEGALYSIKASLSCEYKHELLSDLRQALDNLSLKTARAEIATLGSRMISVFVITENEGNIEHEDTERREFLASSIHQALRWFSIIFMVAGDGYSEWGTQPRAPLVPGAEPTDRLYQLTDRIRLPTGLPDVGSMVAVLDRVRHSKVAKQDS
IbbHLH173	g46840.t1	MGREKGQSSRLTITTKTTPPKLERKYIEKNRRNHLKSLYTDLFSLLPTPQMQERMSLPDQLDETAKYIKCLEQQLEKSRQKKEELIKKESRKRPNNSSCRNCMAGGEQTEPPHIQVLDTSPGMSVVLINGLESISQFHSIIRVLHKQQGLEVTNATFQIHGNSTLQLVHEQVGKLEMGMICERLKQVIKGCPGGEAIESSEPLNSWDFDIEHDNLGFPVLEQFLVRGIEVVHLFNTTVVSVQHNCMTDSESVQMYCGPWSTEGIALHDQVDETVKYIRWLQNEVEKSKQKKEELQKKKMMMSSSSRKRHHSSSCDDDNKSSPLVQVLDISPGIHVVLVNDLEGVAAFHNIIRILHQNGLEVANATFQQHGNSMLQVVHQQGNGATITGLFLG
IbbHLH174	g46841.t1	MQSRRSSSNTAANAEMPPKLERKHVEKKRRENLKFLYNHLFSLLPTHHISPGTMALPDQVDEAVNYIKTLQNQLEKSKQKKQELLSEQQIIRIRNTTIPRKRPHYYSSSSSSSSSCSNSTSKQPLIQILDIGPDIDVVLIDGLEDIAAFHNIIRTLHEHGLEVATAIFQPRGNSTLQILHQQGFGGTKTVYEKLKQAAVNGSSGSEPESLDSWDFDIWGFPILETSQEQLQNPPPY
IbbHLH175	g47048.t1	MELEAMALYKVPQVSWTSSSCDFLGNNNQFPLQFQCPNFPEFEACSYYPPTTHQQWLPNSSPADHVVVAEEEEDEVAGPRRQHRRSNAQTNRRQQINANLSYLHSLLPESYIQKVYSGYLWYNKNIYDEQGDEASILGGAINYVKELEEELQVLCAKNSTTNLLEDVGSGASDDCRGYQLSTPSGDHIQVTMAGENHVDLKLHSKWRPKLLPRFISQIESLMLTVLHFNLSRADQFVLCSLSLKVEDGSKYTSVKRIATVVNRIMARIQEEDERV
IbbHLH176	g47100.t1	MQETNSLSDLHNGGGGGGVNGGHHQQHHHMSMSNFDLPPTHDDFLEQILSAASPWPDLSKSQPPWEAQHHSLPMPPLSNLNAAADDQAYHFDDQSSALLASKLQQYHINGSDGGAAAAAKALMLQQQLLLSRALTGTGLRSPTGAAAGNGLLGVPLSLTGGDQNEANDNKFEALFNGFTGSLGQTSSQPHHFHHPQGGEMQAQSFGAPSAPPPMNQGLASTGSASTGGGAAPAQPKQQRVRARRGQATDPHSIAERFVSDSEFYGFCFVSFCAKPNVGCQLRRERIAERMKALQELVPNANKTDKASMLDEIIDYVKFLQLQVKVLSMSRLGGAAAVAPLVADMSSEGGDCIQGNGGRSSNGAPAQAASSSNNDSMTMTEQQVAKLMEEDMGTAMQYLQ…
IbbHLH177	g47190.t1	MLNDGGAYHGSSNAQFNMAEIWPFPISSGGATSFALAPAEDVNAVSDPMVIDRRVNQSGGGGGRKRKEEEESAKGGAGASTSGNGLDSRGVNSGDSATHYVGVLVWYPSKSSRPDRIDSRVNSGDSAAHYVGVLIGTHKESTTLGSEDDSKRIKTGGQNKIPRSKADGEGASGKQAEQAAKAAEPPKDYIHVRARRGQATDSHSLAERARREKISERMKILQNLVPGCNKVIGKASVLDEIINYVQSLQHQVEFLSMKLEAVNSRIPPGIEGLPSKDFPPQIFDTSGLAFGSQATRDYGSSTSPDWLHMQTGGGFERT
IbbHLH178	g47436.t1	MDKGGKDEAMGAKRGDDAMSFQSANVSSEWQISGSNLANTPIGMIPSSNPMMVDAFCLNNVWDQSASSASLGFCDANNVHSNVRTSSPFGAGTSGFTTALRGGVDRGVGMGWHPANTMLKTGMLLPTAPAVVPPNLPQFPADSDFLQRAARFSCFSGGNLGDMMNPFESLSPYCRGLTPTASTGVCSVIEYAVGSRNSAKEGGGAFGNEPNEPECSSRGGLDVSEGAGGESSASKKRKRSGQDAETDQNKGTPPPAEAATDQTDNQQKGDQNVTATPSKPGGKGGKQGSQASDNPKEDYIHIRARRGQATNSHSLAERVRREKISERMKFLQDLVPGCNKVTGKAVMLDEIINYVQSLQRQVEFLSMKLATVNPRLEFNIDGLLAKDILQSRAGPSSSL…
IbbHLH179	g47777.t1	MDEENLEQFIDLIRGENEEPMGAMFCQQSYGGCENISGYLADDNLFDYDNVGSYMLSSANVSGDVGNILPAGENDAGEVSSETTPEKKGTKADRSKTLVCERKRRGRMKEMLYSLRSLVPNITKMDVFQVEERGFYVRIVSSKGQQVAASLYKAVDSLASLFISSSNLATTTHNYVFTFTFTVRECESDINLPNLKLWIASAFLNQGFGFEASLS
IbbHLH180	g48979.t1	MEKDYFLNGATPPPPFPFSVPSWSSSDCIMNPNWDDSLDHYTQFESALSSMVSSPAASAVSEGLAIRELIGKLGNICSSPPSFIAASAMAASYSGNSDANINVHSANTSCYSTPLSSPPKLRLPNLGNHHPPPLPALSADPGFAERAAKFSCFGSRSFNGRTSQLGLNSISETPYRSAAPLMGNARLPRVSSSPALKQAGSPVQNRNSGLSRAELKPANPLPPVPGSDANSNEASSVSEQVPSSGSKSPNDLTSRKRKAPSRGKAKEDKGVEADNNNNDPSLKRSKATEGNGSENGGNKTTGDDSEKQSQKPPEPQRIIFMLEQEGVRREKISERMKLLQDLVPGCNKVTGKALMLDEIINYVQSLQRQVEFLSMKLASVNPRLDFNIPPKDICQPMCP…
IbbHLH181	g49455.t1	MNHCVPDFDMDEDFNLPPTATSSSGLTRHKKSTMAEEDIMELLWQNGQVVVHSQNHRSLHKSHFSGDAAIPAEQPVTKEIRPAGEETAANQHVFMQEDEMASWLHYPLEEPSFDRDLYADLLYPPASSSPVYAAPTTAAPPREIRPPVSEIRQLPMHQPLTPRPPIIPPAKRTDLEGAPRAARESTVVDSNETPMVKAESIVSRVAESAAPVSGGNVGCGTVSGTVATGTSTGNREMMTCEQTMTSSPGGSGASATAEPPQKPAPTATDRKRKGRETDDTEGHSEDIDLESADTKKQARGSSTKRSRAAEVHNLSERRRRDRINEKMRALQELIPRCNKSDKASMLDDAIEYLKSLQLQVQVSWCWRFILLNLNLSTVVPSAMMEIPMMSMGCGMVPMM…
IbbHLH182	g49961.t1	MMEHKRGPVSLDHSSMTPLTPKRLKADMPISSKEKKEKFGERIAALQQLVSPFGKTDTASVLYEAMGYINFLHEQVKVLSAPYLHSTPVSNTQEPHPYNLRSKGLCLVPISYTEGVASSNGADIWAPIADWDGKTSSSDARSCCEFEFECLTAKPGG
IbbHLH183	g50409.t1	MGGASETALHWLRPLVESKNWDYCVVWRLGDDPSRFIEWVGCCCCGAYGVVCNVKKEKGVEEQDLGPLCRDVHVQHHVRTMACEALAGFPSSIPLYSGIRGEVVILNEPKWLIHGYASDSKAPDVSIILFLPSGYVSGISGTQVLIPVAGGLIELYSSRLIPKDQKTIEFVNNRFKFYVEEAMNDMAYFSMSRQQQALDLSPNECQSSWLAPLHSADLPEPCSNPSIQGSSTGSTPASTERLQCDSVSNLVSLSESFNQSNELFNEKLKLHCNQHPTTMKSDEFSLSCVTYDIARNAIVTGQKRQRGQYRSKNLVTERNRRNKIKDGLFALRALVPNITKMDRASILGDAIDYVRELQQIVKELEDELNEIDAEDESQRIAEHVTPDLNGKSKDSEQTS…
IbbHLH184	g50983.t1	MDMDFIFLLEEGERIAFLHQLMQSLGCTYICLWSYLPQPCNYFVCLDGLFIGDNNVARRLFEEYRHSLPIAIDGRVPGYAFRNNLPHLELRFEDLQTHASNPVQLQFYREAGIKTVILMGCRAGEVEVGMSTNPQVNMEMEMMRVLSHEPASKPTTSSSTSLRSLSMESPTEYTSLLFNVPAIPSTSYNAPSDDQPPQAAAGSLIRTGQFPFLSMRHTQEDDAMARAYLAVISSSSSSQARHSFASNFQNPTAFRTYRRSSSSSSENLSRNNNVPAALPIIRRLQGNMFRKCVAFFRNLDLLSRRGLIHGPSAAPPSTTQVHHVISERRRREKLNESFQQLRSLLPPGSKKDKASVLSNTTEYLASLKARVEELTKTNQILEGQVPPPPPQKAPAAKEE…
IbbHLH185	g52626.t1	MSAAKQIEGKQVGNQESEGLKKMLDGMVWMERKEGNDDEQGAGCWAQNNNNGGMVSLVDGEDVGGWYMPMPMHSLADQSSAALLLHPVESTSSCSPSSALNSLESCQSQVHYFLPPKTNSSIINPLESGFENGFLQNHGLSRGTGILGGGFAEFTSHNPNFNTAFGSTNLLQPQTGFGETFFNDNNSNAMFLNLNRSKLLKPLDNFASIGAQPTLFQKRAALRKNLGNNLEVLGITRTLSNVDNKQVEVSEMIDLKRKGNNGDVDEVDRSSNFNYDDSDELLQLNNNNNNNNSNDDESVKNNNTNGDQKGKKKQGGLPAKNLMAERRRRKKLNDRLYMLRSVVPKISKMDRASILGDAIEYLKELVQKINDLQNELDSSTPPVVTTPFYPLTPTTAASS…
IbbHLH186	g52855.t1	MSEHHFTPADMQSLKHPLFPLLNIDPTMEILNQFPDLINPTFLDFPTLNFQTSSSSAVGFSPHTFHTPEFPANSSHHGFRLGNSLQDHEKKLLPRPDQPRNTELHESRKWKIIDQTPESSLTHSSPPASENGTKRTHCVGRRKRKRGGEDEEEEKPREVVHVRAKRGQATDSHSLAERVRRGKINERLKCLQEIVPGCYKVAMGMAVMLDEIINYVQSLQNQVEFLSLKLAAASTYYDFNSETDNRGTMQRAKAYEGLKIQKPVREGCEGVSTSTQFLPLHHNYGCCYPSLPHST
IbbHLH187	g53432.t1	MESERPAAPAVEKGTTPAAPSPNGCLDLSGLGIDKKSKGKVPKRVHKAEREKMKREHLNDLFLSLANALEMPEQINGKASILNGAIQSVKELLAQIEQLRRGNATLLSESQYVSMEKTELQDENCALVDQIGKLQSEIKDRRVELSLDLNLAPPECQQPSTSETAFQITNPVYVVPQVYPLPGAAQPAPMPPPVSKPLPRYPTLADAWPSQILEKQGDLGL
IbbHLH188	g54081.t1	MVSPENTNWLYDYGVEDITAPDANFSGLATGFSWPVQPLNGSSTVSPELDGSFGDSDGTKDAGSKKRFITLPKTIGFFNSGLVLYAILINNKMLFYFRPRAESFTSTSSKACREKLRRDKLNDKFMELGALLEPGRPPKTDKSAILIDAVRVVTQLRDEAQKLKDSNSNLQEKIKELKTEKNELRDEKQRLKAEKDKLEQQLKTMNTQPALLSPAMPAAAFAAQGHTPGTKVVPVISYPGVAMWQFLPPAAVDTSQDHIPPVCSLLPHPTFHQGRSYFPGKTSLSTTLEKPLSNAKLAGRLKKLKQPRFRVEIPVIDDSPSSLSQLAIDVFADMPIKRKGSKIKILILWPDKTLAAAAKASETRSSSTIVENLDILSVTNGDNTRILNLNSSDVVVFLA…
IbbHLH189	g54106.t1	MAEEFQLGSGNWWVSASSSSRNRFDGSSSSSSSAAGAASSALHMSSNSNSVSMGISSFGWAAPGEVVDIKAAAAARSSLDSASPTPSGGVLVDPNLQIMGLGLSSQPLDWNQSLFRGEKGEQNSYGSMLQQEMSSNANYHHHHHHQHQQETTSEEQWRQRVLYSGGGGGSDEASVNDYNKQQQMGGGRAGFSLDQPAAHEYLGGGGASTCQGLNTSFELDSSYGSPSTMLQAGLLASNSNNQPNFTARTSMGFPYNNNTPANYGAAGDVMSSSSWSKFPQFLRTTSPPKQPQLHFSNNTTFWNATAAAMNDVRSTFFPSLHTQLPSSTVDEKPKNVSDVRDLSTSTAAAAKKTSNETPSGKRARNENPSPPMPPFKVRKEKMGDRITALQQLVSPFGKT…
IbbHLH190	g54230.t1	MVGSGASDRSKEAVGMMALHEALRSVCLNSDWTYSVFWTIRPRPRVRGGNGCKVGDDNGSLMLMWEDGFCRGRVAECLEEMDGEDPVRKAFSKMSIQLYNYGEGWVLGRLMGKVASDKCHKWVFKEPTECEPNISNYWQSSFDALPPEWTDQFESGIQTIAVIQAGHGLLQLGSCKIVSFFFSLVWLLSVPAVFFKSEHFTLLHSSFEATFDFNPPPCATLQLGPRPMPSAPAVLTSPNYQNSVRLGIPPSKDESHMFVLPHSSEARMEDMMGDHEADIKWPNGLSFFNALTGRADDSRLLFNPDSMGNKMDQNHHTLNLEVKTSNPNSDASSLHTNGRANPNEFLSLDSHHPDSVHKMENKFKRSFHAAC
IbbHLH191	g54232.t1	MVGSGASDRSKEAVGMMALHEALRSVCLNSADWTYSVFWTIRPRPRVRGGNGCKVGDDNGSLMLMWEDGFCRGRVGDCMEEMQDGEDPVRKAFSKMSIQLYNYGEGWVLGRLMGKVASDKCHKWVFKEPTECEPNISNYWQSSFDALPQEWTDQFESGIQTIAVIQAGHGLLQLGSCKIVIWLLSLPALFFNPEHFTLLLHTSFEATFHFNPPPAPLFNWGPRPMLSPPAVLTSPNYHNSSVRLGIPPSKDESHHAFRMEEMMGDHHEGAADIKWPNGLSFFNALTGRADDSRLLFNPDSIGNKMDQNHHTLNLEINTTSNPNSDNGEAAGNPNEFLSLDTHHHHPDSFQKMENKFKRSFTLPARMVSSSSSTSLEQHQNNPGEFRNEAGMCSSDVMET…
IbbHLH192	g54594.t1	MEFFNSFAGFSTENYGIQRMIRNGSSSSSSLVLDTEKGELVRALVRPGQKGVNPEKALIALRNHSEAERRRRERINGHLSTLRSLIPGTNKMDKAALLAKVISEIKELRGSASEATKGILVPTDTDEVRVEQQAEGCDGASYSIKASLCCDYKHELLSELRQALDALPLKTLRAEIATLGSRMVSLFVVTENEGNVEDTERREFLASSVHQALRSVLDKFYASEEFSSRTSLSSKRRRVSFLNSSGSSSLGDFW
IbbHLH193	g54673.t1	METDDSNWLIDYEMMDDISSAVSATASFPSSATIDFSWVSQTANYSSTATGSAAGNFEETEVCKEARSRKRLKLEACIPSGSNKACREKMRRDLINERFLELSSILEPTRPPKTDKIAILSGAVHVVTSLRTEIEKLKESNLEMVEKIHELKAEKMELRDEKQKLKEDKRKLEQQVNAAAMFAKPAAASFSHPILNLEGQVAAGKKMMPVVGYPGFAMWQFMQPTIVDTSQDHVLHPPVA
IbbHLH194	g54841.t1	MALYFSSACFSGLSLRKSQAAAPVRAMASESSVAVRIGEEEKVKLGGSELKVTKLGIGAWSWGDTSYWNNFEWDDRKLKAAKGAFEASIDSGITFIDTAEVYGSRFSFGAINSETLLGRFIKERKERTPDVEVAVATKFAALPWRLGRESVLAALKDSLSRLELSSVELYQLHWPGIWGNEGYIDGLGDAVEQGLVKAVGVSNYSEKRLRDAYTQLKKRGIPLASNQVNYSLIYRLPEENGVKAACDELGITLIAYSPIAQGALTGKYTPENPPTGPRGRIYTPEFLTQLQPLINRIKEIGESYSRTPTQVVLNWLISQENVVPIPGAKNAEQATEFAGALGWRLTKEEVEELRSLASDIKPVVAMNPCLPEWNIEGEVPLANQKKPVGLDHDLVELLW…
IbbHLH195	g55288.t1	MMAGNPTNWWTIMANAGTVHSSSSPSYQLSPAPSSSHHFYATSDSMPENPAQDFPRSWSQLLLGGGAENEKFGMSPFQYKKMVQETNWEDQINGNNNNNLSSSSSSSSTATGVDVIKQEDHFTQIGHLYGHHPPPLPLNDHHHQYFQEFASSSPRSCVTTAFRDGGNNNNNVLFFSGNRSCPKPPEVVNTHHSSQCNSTSTSSGGAAKKARVHQSSTQPSLKVRKEKLGDRITALHQLVSPFGKTDTASVLSEAIGYIRFLHTQIQALSSPYLGNASAGSMAHTHQQSEEENGGRDLRSRGLCLVPLSCTQHVGVGSDSINGGGGADYWAPALGGGF
IbbHLH196	g55614.t1	MSFRVLEWGDGYYNGDIKTRKTVQATEISPDLLGLQRTEHLRELYESLLASEANTQAKIHSTALSPEDLTDTEMTEFLVSFWPRANALENSSGCPGGHFRRTKVFGYAMHTKLTAEYLPDPCLQRQTVVCFPYLGGIIELGATELVPEDHNLIHHVRTSYLDIPHAVGSKVPNYVSSNGKNDEAIGGRKPDQDKLDLYPVPPVECEDNNIGSPYNNSNGFGANQEEGDSFMVEEMNGEASQLQSWKLADDDISNCIHNSTNSSDCISQNYVNPERASTVSDAEKLNGDSGKGVDVHYQSILSNVLKSSHQLVLGPHFRNNYRESSFITWKKETSSKNPMPRTRTPQKLLKKVLCDVAGMHGCSSVRGSHKQNGNYKPEADETDKSRVLSERRRREKLNE…
IbbHLH197	g55758.t1	MKDYKLPSARKRGGAAATTNGYIMEAFLSTAPAFPAPPPTVINSDSRQPAAAVAVGEDGFQENLQRRLQILGDGYYKGGVEKPTPRRTSSPEMAAEQARRKRVLRELYALVASPAGTDAIDEEITDPEWFFLISMNQSFQNDSNLPGHAFYRSNRVWISGAGELDSSPFERAKQGKRLGIQTMACIPSQNGVVELGSTDLIFQNDAHLMNQIGPGGFNSSVTSKRMAVEKEKTPAKCATPRRRNNDDGVALACSLPVVLILLSFEAVPGGGGAVGGGGERAKKRAKKAAANGNGNGKEETRTHVQAERQRRERLNQRFYTLRTMVPNVSKMDKASILEDAIAYINQLESKLQKPPTSPHHNIEDATGDEEDADDQGADVDVKIIGEDAMIKIECNKKNH…
IbbHLH198	g55778.t1	MRTTSCRRREERGRRRYQRLHYGGVSCPRPAFPAACHQLRFPATGRGCRGREDGFQENLRLQILVDGGGEVDVRGRRRRVVLEGRRAGVGTRYYKGALKADSTADVLAGDGGGAGAAEEVLRELYALVASPPVAMPSTKITDPGGKRLGIQTMACIPSQNGVVELGSTDLIFQNDAHLINQIGVLFNFEENNDNNNNNPAMGLTSRSSCLSNPSTVMPSQEDSIPSVTSKRMAVEKEKTPAKCATPRRRNNDGVWLSLCSLPVVLIVTVPGGGGAVGGGGERAKKRAKRAAANGNGNGKEETRTHVQAERQRRERLNQRFYTLRTMVPNVSKMDKASILEDAIAYINQLESKLQKPPTSPHHNIEDATGDEEDADDQGADVDVKIIGEDAMIKIECNKK…
IbbHLH199	g55794.t1	MKDYKLPSARKRGGAAATTNGYIMEAFLSTAPAFPAPPPTVINSDSRQPAAAVAVGEDGFQENLQRRLQILVDGAAEKWTYAIFWRSPAAGFEGQAGLAWGDGYYKGGVEKPTPRRTSSPEMAAEQARRKRVLRELYALVASPAGGDAIDEEITDPEWFFLISMNQSFQNDSNLPGHAFYRSNRVWISGAGELDSSPFERAKQGKRLGIQTIACIPSQSGVVELGSTDLIFQNDAHLMNQIGVLFNFEENNDNNNNNNPAMGLTSRSSCLSNPSTVMPSQEDSIPSVTSKRMAVEKEKTPAKCATPRRRNNDDGVALALLASGGVDSVPGGGGAVGGGGERAKKRAKKAAANGNGNGKEETRTHVQAERQRRERLNQRFYTLRTMVPNVSKMDKASILE…
IbbHLH200	g57106.t1	MAAFPSYQCLLDSTSSVFLQPNSPPIYKMPSGSFLDEPNDSFSQFYQSESLQELSTVSHGLVSHSHHHNNNINNEFSPSPSSSVTNKPESGEQLTYQSPPLMPKKRKSKQDSSMNSAQSKNVKEGEEGKRQRKGGNGNAMKEGKEKKTKEDKKCPEEAPTGYIHVRARRGQATDSHSLAERVRREKISERMKILQGLVPGCDKVTGKALMLDEIINYVQSLQNQVEFLSMKLASVSPMFYDYGMDLDTLMVRPDQEMNIQRVNGLTFPMPNMQQCNPTTTHTPSAVVSDANTVLTIPTSPPNCDDFSLLDCPSAPPLFQQPPHILNNNLFNQTMNKGQEATSMEAKELKEQL
IbbHLH201	g57259.t1	MCVDSTLVEAEDVGFSQNPSFSIEEEEEEEAHPYEQNYCGAMDMELIQQQLNNVEQCYNNTNDGNNGRLVQELGPDLMFPLSVLPPQPPLLRDYYLFHSLPHGGFAIGGSSSSSLFDERDQQVPNNNNVNVAFYTTKIDGKDSKNFATEKQRRVHFNDKFQALRKLIPNPTKNDRASILGDAIEYINELKSTASKLKDLVEKKRSSCRERIKRPSRRQKTTTENDVKSELEDMPQCYNGDSLSSSSSWHRTKSKNNNTEVDVRIVDDEVTVKLIVLHKKKKGTNCLLLVSKLLDELQLHLYHVAGGLIGDYYSFLFNSKIFQGTTVYASDIANTLVEAVEKDVVQYTAAIAPPALQLSTS
IbbHLH202	g57590.t1	MFSSEAPISRELTSGSNNSSFLFPPANNSAYKNGMQNNNELLKSKEVMGSDLYQNQSSGLMRYRSAPSSFFAGVMDSAAANFSAANDAAAAADSFMVNDGSSSSDSETMFSSILNCGGSESRDLKNSVQFLKPEMAEESHKRSSEAQQMVFEAPEMGSYGVEMEMQAQMRQQQFRNPSNLIRQSSSPAGFFSGFDVMREGGNYNKGSDGANRAASLSSNGFNNHINYSSAQSSSSNYMPSIAENESWNDSSFNCLKRSRDGDFKILSALNGMEAQSGGEPRNCTPGLTHHLSLPSSVEIEKYLHFQQDSVPCKIRAKRGCATHPRSIAERNRRTRISERMKKLQELFPKMDKQTSTADMLDWAVEHFKELQKQVEILTDKKAKCTCSSEAQKVGMQ
IbbHLH203	g58484.t1	MESMELGQTRSVNCGAKPGDIGTEVPQFGDEGFQGLMPVVVSEEAGSSFTALLELPAKQAVELLVHSSEAEGSPATKLPEIEPQRNYHQGFLRRQFSLRTRLWLTEPRNSPSSLGTRRRRNQSVEFVLEAAFREVGARRFGLKPEFIPIPGCFQSNCQSEIRQTKGEGEKGNFKTGFHLPTSQFPPTRIKEPSKKSKKAANNTSEGDGEKLPYVHVRARRGQATDSHSLAERARREKINARMKLLQELVPGCNKISGTAMVLDEIINHVQFLQRQVEFLSMRLATVNPRIDFNIDALFAAETDSPVENNCTGMIMPSMWPEGQAIENRPQQHQQLWHADGFHQPMWTREENCSFIAPENSLLTYDSTNSGPLLANQLKMEI
IbbHLH204	g58568.t1	MLAFSSPLSFPSSFWPLEESIRHEEFNTDMYRDDMTFLDPNGSCESLKFSESNGAAMEIKKLSHNASERDRRKRINALYSSLRSLLPASDQTKKLSIPATITRVLKYIPELQKHVERLQQKKEALGSRISRQESSSAEFNKRRRVETQSSIGAAVSVTRVGERQAVIHLCTNNGSKVSFADAISCLEKEGMVLTDSSSFQSLEHRVFCTFHLQMNGTPGIEVDELKEKLLSCFEEKEENF
IbbHLH205	g58925.t1	MVIRISTLKKSYQATATVPPLYCDLSAETVIFSENDELCKWRPTSLNFMIALSFEALPLFSSLSDNFLASCYLIPRAYGLFNLSVAVLLILLCLASSTVAVSYSAILEGMHMDMITSAEPPMKRRFGLWIVQAGRGSYRGIFWKLQHENLMLLSWEDGFFDFPISGEPVGSIANNYCQKGLNDILLSTFLSKSDNDDIGESPIGLAMTEMSNTYHILGKGAVGEVASTGSPLWIFSDILAPGGINCSSVSKCPEEWMLQFLAGIKTILLIPCIPHGVLQLGSLEMVSENAQLVAYLMDRFDAHKKSAETSPFISNIESPDQLSAFMPNAKDNLLGINNDNNDFRAGDAYNLSTAGKMASLYMIQDISTGVPGILEYDSESKSGMHPVDLISVAEQLNNQ…
IbbHLH206	g59260.t1	MADDFMTAAGVCGGGSWWNPARSMFGASPCSAASINDMGNFAWANNNDDHHHHHHHHHHHHHNQLVNMKGRSSEESSEGSSVVLQELPKSHHHHQTHNMSMDNSTLHMLGIGLSPSSTATTDWNQALVVQTNERAMLQEDRNSRLNYGQEIGVECSDSSFKQIVAKDFSNSNPSVTNFAPSYNNYPSNLLQTLLDSDPQPQQQQPLLSNQQISYAPAPANFRPNLNDFSPPLLKPTFPSSFWNQSPASLNDGRAAFLPSTQSQFLPSVFSDKSKPSRKSSNVEEARQSSAMAKKASNEEPAFKRPRIETPSPLPTFKVRKEKLGDRVTALQQLVSPFGKTDTASVLHEAIEYIKFLHDQVNVLSAPYLKNGCSVSQHHQQDQEGRKAELRSRGLCLVPI…
IbbHLH207	g59522.t1	MVCQAASQTRFRALKHETGIAGQATIIVRVIACFQPLQNCQVFVLAELNGYGHRAASTLLALSCIEFTDSNHVATHLEPMHHSNLPSSFNSHVFTANAVSQGISALVPGSPYSRTNQLIGVHGVLEPIPTHINCSSPSTNLYMNESQSALLHGIGRKVVPTSACGKKFLIFDHSGDQTRLFFSPSFPPENELLSRKTFDFDDNGLGHGKLTALVEHRSPGKLIIQEQLDRSYGNSYGSERPEDTEEINALLYSDDGDVDGEDDEVTSTGHSPFPVQGGCHEHAQFGELTGDIASSDGSSKRQRLHDGGYRKSSLKDTASSVQLRRSHRYDDDDDDDDDTGSSCVKGTEFKGQEQSPHSHASKKKAKIHEMLKTLETIIPGLKSNLKSKDPLSIFDEAID…
IbbHLH208	g59640.t1	MADDDPLGGAGSYSQLLFGDDDVVSLGTDSDGCLNFSSSSFLSSGAGNSPQMLCFGTKECRDLRSGKVTCCEGDSSSASSVTTTRNHKSNVNRKRNNGAADNKDSDQERGKAANQGNGKKNKPENPKGTTHAKGKKEKLGDRIAALQQFVSPFGKGDTASVMHEAMGYIRFLQEQVNVLCSPYLNPPPSSSQRHRHNGGEAMGSGGGNTPDMRSRGLCLVPVDLTLHVAHSNGADFWSPAAISVSQPNPPPHSTLN
IbbHLH209	g59672.t1	MGDSSAQDCFIWEDQAWTMTNSDNSGEKSGKCKLPGSGTADSQLPPTGRKRPRAPESNGDGGDGGRGKGIEAKGGGGGAESDHEVHIWTERERRKKMRNMFSNLHALLPQLPPKADKSTIVDEAVNYIKTLQQTLQKLQTRKLEILHGFNSNNPSPSIFGSQKLNAELTTREAFLADHHQGSSGGLPSFIGSSSAPPQPPAFQTWTSPNVILNVCGDDAQISLCCPKKPGLFPAICFVLEKHKIEVVSAQVSSNHHRTMYMVQAHANRPCEDLFSEMSVSVEEMYKQAAGEIMMWIANQY
IbbHLH210	g59748.t1	MVGSGGYGGGETTVIERQQPQLQPPEILNYFRGETTAACCAAISAGKKKGAFPAEKLGRESFKRRKTDKVVAEEERKDKKLKGCQEDVRTEQTDNINSKKEHSTDTSKVTQDKKPDYIHVRARRGQATDSHSLAERVRREKISERMRYLQDLVPGCNKITGKAGMLDEIINYVQSLQKQVEFLSMKLAAVNPRLDFNIDSLFTKEMFQSSPSNFPPVGIISDVSTPFNLLQLVASSGLEMGISPSDMALRRAINSPVSVPKTLLNSSAGTDLSNLGWRVTKPVWHGGSTRKITILHFTAIYGFVEGSNPRMEILESVLSEVTKY
IbbHLH211	g59794.t1	MDRSNHDAGAFYQSINAPSTSLPEFSQQPLPDMSLHRLPPDCSAKDRPEAELRDSIAARKVQKADREKLRRDRLNEQFTELGNTLDPDRPKNDKASILTDTIQMVKDLSDQVSRLKSEYTALTEECRELTQEKNDLREEKASIKSDIESLNAQYQQRLRTMYPWAGMDHPLVMHPPSYPYPVPVPIPTGPIPMHPSMQAYPFFGNQNPAVIPNPCSTFVPYMTPTTIIEQPSTHVSPAVQPSSRTHGLSKQDSRHKSDQEESRIERSEDSNEVATDLELKTPGSTSEQELSSGQRRAKKTVNGEQQPHRWKFF
IbbHLH212	g59915.t1	MEDLVEKGDLMDMEKMRIISSTGGVSEKPDRKTVERKRRIHMKYLCGKLVSLIPPHHFYPSKQESIVSQQDQLDQAATYIKALRERVEKLEKMKKKMSWGEEEEEEEESATTAAGCTLLKSPVIEVRDLGSTLEVVLMSATNKPNLMLHQLIRIVEEEGAQVETASFSTVGDKVKVARLGMETSRVYGRLKQLIT
IbbHLH213	g59965.t1	MTSPNMDSEGQATPVGEKGSTPSETPQNGSLPTKKSQEKVPKRVHKAERERLKREHLNDLFLSLANALELSEQANGKATILNETVRSVKDLLGQIEHLKKENAALLSESEYMSVETKELEDENSVLEAEISNLQSKLLSQIKEINEIKERTTGSNLDLNLAPPECEEEALPSNVAPDYFSVPANEPASQTAQTMMNPVYIYPFRPDPRAYPAPVTRPGLPRFACFYCE
IbbHLH214	g60027.t1	MELPQPRAFGTDGRKTTHDFLSLYSPAEQDPRPRQGGFLRTHDFLQPLEQAEGTVGKEESKVEVTIAEKPPPPPSMEHNLPGGIGTYSISYLQRVPKPEGSIFTMAQPSSTDRNDENSNCSSYSGSGFTLWDETAVKKGKTGKENSSGERHVLRETGVNTGGQRPVAMEWPSQSSSNLKHSTAAFSSFSSSQQLAAQNNQSFLNMITSAKSAQEEDEDEDEEEFVIKKEPSPHPKGNLSVKTVGKSNDQKPNTPRSKHSATEQRRRSKINDRHMLRDIIPHSDQKRDKASFLLEVIEYIQFLQEKVQKHEGSYQSWEHEPTKLPWNNCQTGAQGFIDHSQGTNNASDPALIFASKFADSKPGISRTIPVNGQKAEPDMSTALIKDGGHQQPMPLPFDPN…
IbbHLH215	g60226.t1	MEKDFNSWFQHRCLDVQSPVLNSSGARVDTQLQNNFSAFMIPHYNGISTNGNFPLSSYTAPLQFKANQPNEPRNWFYGLPNFHQGSNPLLKSVTKEKDPAGSVQNLGRIGNPDAVAGCAQRKFLVFDQSGDQTRLLYSSANDTPAQGVLPWLQKPPSMAYNSTKDQLGSRINKASPLGRFLGDECIEDNPRGVEESEMREDTEELNALLYSDDDDDDDDDGEYSEDEEEISTGHSPSTMTAHDKHEWLDERIEEVGSSDEPAKRHKLIDGSYGVPCPLDNATPAKPFGCSELEDDAESSCGNTDYQFSGVSGRKRSRKEKIRETLSLLQKIIPGGKKGKDAMDVIDGTIRYLKSLKVEAKSLRLDAL
IbbHLH216	g60256.t1	MDYYYENGFLEELLALRNESWEGNNIAMEMGMEINDELFGNYNDWPSNDCTVFDSFGESTMPVPPPGTATSASAFSVFGDELSPQLAESSSTKLESLPFPGSQEDLSSILDPVQSSSVETPASAFNIGFCPEKKANKSKKLHGQPSKNLMAERRRRKRLNDRLSMLRSVVPKISKMDRTSILGDTIDYMKELLERINNLQEEMEMGTNELSLMSIFKNEKPNEMVVRNSPKFDVESRGERDTRIEICCGAKPGLLLSTVATLENLGLEIQQCVISCFNDFAMQASCTKELEQREVLSSEDIRQALYRNAGYGGKCF
IbbHLH217	g60295.t1	MGTEDNGEMGLHLFQCGSDWDPLVSMDQSLHYPVLLDDDQPINRNPHLLHYPSNSYLADMLPKITAFENEGFSEMISSFGASDFHPNYVAAIQNSQEDCWDLEEVRKRKSSEPHSPSHKNVEGGLLKNTAVDNSECSKQEDEKKQKPENSSSLMANLAGKQVKHDDSSNGKPRNENYVHVRAKRGQATNSHSLAERVRRERISERMRLLQELVPGCNKITGKAVMLDEIINYVKSLQQQVETLTFQFLSMKLATVNPEINLEIQQAMTKEIFATQSSNVPRRGFIHGISSSQTFPGFQQGDFANIPNTIPPIRPSPQGSKNWSELSGVKFFIPPLMVSFKQRFRHSLTAESVSDKKSSNYR
IbbHLH218	g60336.t1	MGTEDNGEMGLHLFQCGSDWDPLVSMDQSLHYPVLLDDDQPINRNPHLLHYPSNSYLADMLPKITAFENEGFSEMISSFGASDFHPNYGGCHSKFSRGLLEFGREKRKISERMRLLQELVPGCNKITGKAVMLDEIINYVKSLQQQVETLTFQFLSMKLATVNPEINLDIQQAMTKEVSEEQQIRIISASLQLLASNVPLVDSSMALAPPKHSMDSDREISLTSQIPSPNSPSPQNVLSNDLHSSPDDIRF
IbbHLH219	g60357.t1	MLHLQGDYNGGAGFEAPSTFWQAVEASNNGGGGSHHDSFAFDLLNQLVDQSDESMKFFVISQKEFDTSAPVFDPDEVIRDISDEVAEEQTIRNGNPKKRTRVSRDVRQKNKRNNANSKTKKNPKNMTENSNGEEEEEKYDSNTMSANNAVVQSSSCCSSEDDSTASRDLNNPGSTITTTTTTNSNGKTRASRGAATDPQSLYARRRREKINERLRILQSLVPNGTKVDISTMLEEAVHYVKFLQLQIKLLSSDDLWMYAPIAYNGMDIGLYQKMLLPSS
IbbHLH220	g60396.t1	MSSFLQNLLHGTSTSADGDDGGGLFPRPATEATDFMGRMRDGASAPAIEPSPSLNFSDPSLFYGAQVKGSAVNAFSSAAIGDFDATGSSKRIEFENDNKGCETSDAPSNRAQPRPSKRSRSAEIHNLSEKRRRSRINEKLKALQTLIPNSNKTDKASMLDEAIEYLKQLQLQVQSNVFSPLPRWRKELNIFAPLCFVSSQSDCKQTKDPYHQSNCLHLGVNLTKGNAMLNTRGSATTFSGNQEMLAQTSFQISNQNSTAHQTMENNTTNSENPIALGTSIQNHYGLLNQLASTKGRCTIKIAFRDELLWEQFITGHLFLVSKEIQCRQCPFATSSRVPSPYGLPTPRQGSRKCPTLWDNSSSMMDNLRFASRGKLNV
IbbHLH221	g60403.t1	MDIEFLKSASEDQLEMMLMMQMEKLPPEFSSGAYSDDISGMQTMNFSPQLMEQNGSSSPAFMGIPSTISFTSSPQVAGDFSGFPASPAQKRSTSMAAMREMIFRIAAMQPVHIDPESVKPPKRRNVKISTDPQSVAARHRRERISERIRILQRLVPGGTKMDTASMLDEAIHYVKFLKKQVQSLERAGANRPSGMGFPVPMTSSSSMNGGNYFPMTTKGFHHHPPQNNVQHYADPQLSN
IbbHLH222	g60618.t1	MASLSYCSNWGTAHDHHLNFCETLEASGAMAPPPFFAQPPQIVDNNDQLEAPAAEILFGLNNHTFVLPESALSPFDPVFNSGEFIFSDNYVSLPPPPAAAPEYSIPQEVEFRTHPKRQKLYHNRFPEITENCFGVFIPNPPLLHDLNPPPLPSPPSPPPLESVLPTFPELPTGTFPAYCAESEVAVKKNDNGAAKTLSAQSIAARERRRRITEKTQELGKLIPGGQKMNTAEMFQAAYKYIKFMQTQLSVLQSCHHSSQETGETFMNQELETLVGSSLIQEKLYSNDKCLVPEKFVHSLPNGHELCQLYQANKSS
IbbHLH223	g61009.t1	MDIFDWDDEPFHVGGSSSATTGITAMVVGQAKPQVEELAPAPFDPIHMVSSWNLPERQEAAARLAADSMAARQGWSDAAAIDGSGMCASGRDVLNRSGYVLNQGSGGLMGDFCNFQAKAAPAAGSQLESFDCLLSATNSNTDTSVEDDEISMIFSADCKSLWNFNTGNAVSSGESACLEETVAKSATISDTINCSNLLGKRANPDPSNFNLIPENTQPKSKKSRQENPRPSSSNINFQQPSSSASSVEEPDSEAIAQMKEMIYRAAAFRPVNFGAEAVEKPKRKNVRISTDPQTVAARQRRERISERIRVLQRLVPGGSKMDTASMLDEAANYLKFLRSQVKALEAFGQKIDSSSSSLNFNHFIPPSLPFNNYSFHMQPNNLPLYNPNPIHRPRS
IbbHLH224	g61110.t1	MAEEFQVGGGNWWESSSSSSSRLNQRFESSSGSSSSSTAAITSNQNDVSSFIGCWPTQPKSSLDSVSAAGGGDAALLSDQSFHIMGLALSPQPTIPCWNNNNPSFFSNAGFQQDCSSYDYDKQMNRLSLDQRQPTASSDLDRTASALLQPLQSSPINFSYDNNISQNYGMKPSGADITTSPTWSKFPQFLRPKHPQFSNNTTFWNAAINDDAHFTLFPVDEKPKNISAGARDSSTAAKKTAGSTETSSKRPRDQNDTATPMPAFKVRKEKMGDRITALQQLISPFGKTDTASVLSEAIEYIKFLHDQVNVLSTPYLKSGASMRHQLNPKQAGKILGVEDCVWCRYPARPSLSHQRLVDVLDKRDDNKIDTTILVT
IbbHLH225	g61504.t1	MADHFRQLFPLLNVDPSMEVGQFPELINPNFGEIPGPNFQTLMGFSQQDQFLSPAAQFAAPNSLHYEAKAGPRAPGASASILPVNDALETKMKPADYTTMESCSPNSSSPAVSEIGTRRKHSVGRGKRKKSSEEEETKPMEVVHVRARRGQATDSHSLAERVRRGKINERLKCLQDIVPGCYKTMGMAVMLDEIINYVQSLQNQVEFLSMKLTEASSYYDFNSETEIIETMQRAKAYEDMKMQKQVKDGYEGLSTSNQHNNPFDQQSFGCYP
IbbHLH226	g62765.t1	MWVYAIFWLQATKGGHGNCNVTEYAEWYYMVSMTKSFAAPDDLIVQTFDSGSYIWLSDSNQVQFYHSERAKEAHLHGINTLVCFSTSAGVIELGSSDSIHEHWELFPPWRSSSGEGKESCRAVDLHGPNSDIKKEVLVINDLPGLRRRGKEGEAQPPILRATGVVPNVSKMDKASLLADAVTYINRLKAKVEDLENKLGTPGENQMSRKRIMEIMHDAQSTTTSTVDHVMGGACAFGAMDVEVKIIGSEAMIRVHSPDLTPGG
IbbHLH227	g62835.t1	MEQETILPGSSSCFLNSEICDPVWSFASQISNSSSFMSPDILPWLDVEDLINGNLLMDVVQSFPVANSSPVDDQITNVSMENKTGFDCYASDHLLQQSPLPGSDNYFNMSQPFSRWGSEASYATSSRENLASGMVAQGSSVAPHFEHFTNSTQNAAERLVMESSADELRKLVQKPTSSVCTFDESSRVTDDFVESLMADSLGDDLSYAVGLIPLPSNMNKQFMFNSGSGGDPSVSTESSITNAFNSHQKEKCSKTPFINNLSNDFECKKLEKWDNNLRSATSSHNWDYGTSSSGCTSEHSVGSKRPSNTLFSNLGLDQLLYGTARSSCSFDRPGLNNQSLSTSKRRRFESFSPSSNMMKPSDLYSLDGLQSSIETVTKFNSGSWIGDSRSINVGNPDLQ…

## Sheet: Sheet2
The amino acid sequences of 10 IbbHLHs-related proteins identified in sweetpotato
ID	Amino acid sequences of 10 IbbHLHs-related proteins
g537.t1	MQSESTPPCIFLSGSSSSSPPAQVWCTETNPSVRLVREHELHHSYGVQENGAAQEDISDRNVPDMNVALVAADKSTIVDEVVNYIKTLQQTLQKLQTRKLEILHGFNSNNPSPSIFGSQKLNAELTTREAFLADHHQGSSGALASFIGSSSAPPQPPAFQTWTSPNVILNVCGDDAQISLCCPKKPGLLQAICFVLEKHKIEVVSAQVSSNHHRTSISGAHFCDFASSSSSF
g1225.t1	MLRAAMMNHSDEDYDMEFSSRSVDGSSQKVKVEGKSGDRKANAVRSKHSETEQRRRSKINERQAFFLMCCMIVLWLLLSF
g1265.t1	MGSRPTTPSSGDLPMRKTRRRSSRRRTPCKGGAGDGAPAYSSVSEKLEALKQLIPALNGERKAEQLFQETADYIVLLRTQVSILQKLIDIYAAAETNPHRQNDV
g13391.t1	MQFADFGPKLGLNEANKVSEEKTGLDPVYFLKFPVLNEKVQGDDGEFNEREVGKEGGGSKEDGGGAVQLRFLDENVEKYAPAATGAEGNKGKRKRPRVKTNEEVESQRMTHIAVERNRRKQMNEHLRVLRSLMPGSYVQRAHLPPPIDRHATIEIGRSSVNNRRSNRVREGTRATPAMPGIPEEKEALWRRSSGAADGGRRLINITTTTTPTAGTAAVFPAPNEYEAGICEETTAGSKSCLADVEVKLLGFDGMIKILSRRRPSQLIKVIAALEDLQLTILHTNITTIEQTVLYSFNVKISSETRYTAEDLANSVQQIFKQISCRFSLPSLCCHRRSTITAGLARRSLPQAHVRLSSVSDAGTCVRSGYELLLLRNRLIPVSGIAIGAFGSVYSKPDTS…
g41783.t1	MESRERRRPGGYKWKCPDMNLCACCGRKDDDKSTIVDEVVNYIKTLQQTLQKLQTRKLEILHGFNSNNPSPSIFGSRNSTPSSLRGGVLADHHQGSSGALASFIGSSSAPPQPLAFRTWTSPNVILNVCGDHAQISLCCPKKPGLLQAICFVLEKHKIEVVSAQCTYKNEHCCIADCTGGNRTEPAPKSRQPYAEPPAGRLHRHSDHRLHRQAIAPQPLRSVGSLRPALLTVTGIGRPPSYQTGDLRIVTRDHRPPPPPPRGKYFFYYILILNYLLIPPTITASSTDHYRQNHRGVKPQASLIAIRTPPPLRRSATPSLRRPTASLCRSRKLVNLLFLGSGYYDTPILVKVIDCTRNG
g43062.t1	MNGDSQALCSDSASIFTLNSNPKQAKACFPTPGSYSYMDSPNQNSSGLLRFRLAPGSCFENLGHGVDKNGDNSAGNDGLDSKFNLGGANEGLVSQGSLNLEESNGSAVLNSQLPPQYPWKIPGVNLMEIDHSGQPKLVSSFMRQNSSPPALFSPQNGYAQLRGDLGGCYRVGNGINGASSRSLSRLKPQMSDLSSVASSLGMLSQITEVENKSYAGTVTDDEKPGNGNSDTRFYSSEFPFSSWSDSPAFAEGKTFDANTQIEDLGPRPQILSHHLSLPKTLKLQESVPCKIRAKRGCATHPRSIAERVRRTRISERMRKLQELVPNMDKFFLSANQHGRHARFGGGIHQRPPKTIQGAPFKSNGVICFSGPNWNGEDQNRRELGVCSLSVFFLEVLEDV…
g45983.t1	MINLNLKKDINQNMEFKSVYANFICDGYDSSRSAIFKDRSLSKVLIGPLFVVFDRTSWSRSMKSSSRVLVDSLFTTFNRNSRSRSVEGTSRVLVHPSSIAVPGADPMEWKQFRGAVAEIDPLPPQPHFSHILRSLFIAEVSSMPFNPLCIVVLVNTTAPGYGEGRFTKVFDREVFDRVLEEEFFENDQHEGPEKSNFNGSVVDQEAVLENRGEELGGSKLSGMQNDAILWLESFGYRMAMKVKYAEISKLKAMIVFAIDDAQSLMSLDSQSVGTSNKLFHICSTVTMVQEMASLVCLNMLGCFFGYAYPACECFKAVETESVRQTTSVDFGFVVAVGNSEDLAGKSVDFIEGYALLRGDLGGCHNVVSSRSLSRLKLQMSNLSSVASSLGLLSQITEVE…
g56611.t1	MALGAAMVLDEIINHVQYLQRQVEFLTMRQWRLVAINPRIDFNVDTLFAAEKPTETGNLINIYHLWHFDGLHRPVWSREDGNSLLTYDSTNPGMEPNEFTFATVPRLVWLRLVSNSKGKSIVSCSRRPLRSICLAERDVVSCTAMISGLFSIGALRGCYQHILQVIRS
g8471.t1	MAAECTETSVVNPNPNSSAQNWWHEIMHANSLCSWTTPGNGGGGGDGDGVSLVAASSNNNFPWQHSSNNHSSESSGEDDVSISNQSVLTAESSRQLVDGGAGALAGDLIGETTSDQNHLWSHFLLSGGSTRGGMEYKSHHPQQVVGEGMLNLSSSSSTNLDIMSNCDDYLKKMGTAAYEFNLSTAALKDPGGFISHPFGGGGHETQRPPAGMLDHHHHQPPPPMFAAGHPCGQLHDVSCICSNTNHNNNNNNPSRELNDFSASFQSYLSKPLLDINHEYKPTLKTLQYLSSSSPAGYITKKNTAAGLRPSPVQSRASTCSTLTRSHGRGQGIVGNEGRKKKTEDNTEKMNLKRPKNNDNPASKMQVPKVKLADKITALQQIVSPFGKTDTASVLWEAIG…
g8960.t1	MEKAKDPSLFVNDGSFMERFKQLQQEKDKEKGKGKTDTELKSSKVASNLSGTSSPKLIINKTSFALKGNESRKPTPAPSGGKLAFSLKQKSKIVAPSVKLGEDEDENEKDAGNPSGDAPSKRQKLDEPVGSVQSLRQFDVAPPPPSDPTVKKVADKLASFVAKNGRQFEHITRQKNPGDTPFNLYITWDRFLFDESCPDYKYYEYRLGEEEKALSQTTDSQTAQSGGTKTSTPSLSSGSQRSYQQRSNYQIPASALYGTADASREDASTGRYGEPNPPTAADPIAMMEFYMKKAAEEEKLRPFKSSKDEMPPPPSLQVSSGKKGHHMGDYIPPEELAKFMANCNDAAAQKATKEIAERNKIQANNIGHKLLSKMGWREGEGLGSSRSGIADPITAGDVK…
