# Supplementary material for: Systematic identification and expression analysis of bHLH gene family reveal their relevance to abiotic stress response and anthocyanin biosynthesis in sweetpotato
Source: BMC Plant Biol. 2024 Mar 1;24:156. doi: 10.1186/s12870-024-04788-0 (PMC10905920; doi:10.1186/s12870-024-04788-0)
Supplement: Supplementary file 11 — Supplementary Material 11 [file 12870_2024_4788_MOESM11_ESM.xlsx]

## Sheet: table
Additional file 9. Cis-elements associated with hormone and abiotic stress within the IbbHLH gene promoters.
Gene ID	Name	Sequence	Position of the cis-elements		Position of the cis-elements	Length of the cis-elements	Cis-elements associated with hormone or abiotic stress
g12144.t1	TGACG-motif	TGACG	583	623	603	MeJA responsive element
g12144.t1	TGACG-motif	TGACG	1634	1674	1654	MeJA responsive element
g12144.t1	CGTCA-motif	CGTCA	583	623	603	MeJA responsive element
g12144.t1	CGTCA-motif	CGTCA	1634	1674	1654	MeJA responsive element
g12588.t1	P-box	CCTTTTG	974	1014	994	Gibberellin responsive element
g12588.t1	ABRE	ACGTG	559	599	579	Abscisic acid responsive element
g12588.t1	TC-rich repeats	GTTTTCTTAC	1037	1077	1057	Defense and Stress responsive element
g12588.t1	TGACG-motif	TGACG	265	305	285	MeJA responsive element
g12588.t1	CGTCA-motif	CGTCA	265	305	285	MeJA responsive element
g47190.t1	ABRE	ACGTG	377	417	397	Abscisic acid responsive element
g47190.t1	TGACG-motif	TGACG	1146	1186	1166	MeJA responsive element
g47190.t1	LTR	CCGAAA	1905	1945	1925	Low-temperature responsive element
g47190.t1	MBS	CAACTG	1924	1964	1944	Drought responsive element
g47190.t1	CGTCA-motif	CGTCA	1146	1186	1166	MeJA responsive element
g27371.t1	MBS	CAACTG	1637	1677	1657	Drought responsive element
g27371.t1	CGTCA-motif	CGTCA	1235	1275	1255	MeJA responsive element
g27371.t1	CGTCA-motif	CGTCA	1259	1299	1279	MeJA responsive element
g27371.t1	GARE-motif	TCTGTTG	1119	1159	1139	Gibberellin responsive element
g27371.t1	TGACG-motif	TGACG	1235	1275	1255	MeJA responsive element
g27371.t1	TGACG-motif	TGACG	1259	1299	1279	MeJA responsive element
g27371.t1	ABRE	ACGTG	34	74	14	Abscisic acid responsive element
g27371.t1	ABRE	TACGGTC	292	332	312	Abscisic acid responsive element
g27371.t1	ABRE	GCCGCGTGGC	1320	1360	1340	Abscisic acid responsive element
g27371.t1	TGA-element	AACGAC	911	951	931	Auxin responsive element
g41166.t1	CGTCA-motif	CGTCA	760	800	780	MeJA responsive element
g41166.t1	P-box	CCTTTTG	370	410	390	Gibberellin responsive element
g41166.t1	P-box	CCTTTTG	683	723	703	Gibberellin responsive element
g41166.t1	TCA-element	TCAGAAGAGG	1576	1616	1596	Salicylic acid responsive element
g41166.t1	TGA-element	AACGAC	169	209	189	Auxin responsive element
g41166.t1	TGACG-motif	TGACG	760	800	780	MeJA responsive element
g41166.t1	GARE-motif	TCTGTTG	8	48	28	Gibberellin responsive element
g41166.t1	ABRE	AACCCGG	976	1016	996	Abscisic acid responsive element
g41166.t1	ABRE	CACGTG	988	1028	1008	Abscisic acid responsive element
g41166.t1	ABRE	ACGTG	989	1029	1009	Abscisic acid responsive element
g33866.t1	LTR	CCGAAA	1821	1861	1841	Low-temperature responsive element
g33866.t1	MBSI	aaaAaaC(G/C)GTTA	375	415	395	Flavonoid biosynthetic responsive element
g33866.t1	ABRE	TACGGTC	1200	1240	1220	Abscisic acid responsive element
g33866.t1	ABRE	GCCGCGTGGC	1639	1679	1659	Abscisic acid responsive element
g33866.t1	ABRE	CACGTG	1641	1681	1661	Abscisic acid responsive element
g33866.t1	ABRE	ACGTG	1642	1682	1662	Abscisic acid responsive element
g33866.t1	TGA-element	AACGAC	1620	1660	1640	Auxin responsive element
g7791.t1	TGACG-motif	TGACG	302	342	322	MeJA responsive element
g7791.t1	MBS	CAACTG	1256	1296	1276	Drought responsive element
g7791.t1	MBS	CAACTG	1276	1316	1296	Drought responsive element
g7791.t1	CGTCA-motif	CGTCA	302	342	322	MeJA responsive element
g7791.t1	TC-rich repeats	ATTCTCTAAC	1229	1269	1249	Defense and Stress responsive element
g42688.t1	TC-rich repeats	ATTCTCTAAC	1971	2011	1991	Defense and Stress responsive element
g42688.t1	CGTCA-motif	CGTCA	171	211	191	MeJA responsive element
g42688.t1	CGTCA-motif	CGTCA	608	648	628	MeJA responsive element
g42688.t1	MBS	CAACTG	1203	1243	1223	Drought responsive element
g42688.t1	P-box	CCTTTTG	1572	1612	1592	Gibberellin responsive element
g42688.t1	P-box	CCTTTTG	1659	1699	1679	Gibberellin responsive element
g42688.t1	P-box	CCTTTTG	1853	1893	1873	Gibberellin responsive element
g42688.t1	LTR	CCGAAA	672	712	692	Low-temperature responsive element
g42688.t1	ABRE	ACGTG	23	63	43	Abscisic acid responsive element
g42688.t1	TGACG-motif	TGACG	171	211	191	MeJA responsive element
g42688.t1	TGACG-motif	TGACG	608	648	628	MeJA responsive element
g9812.t1	ABRE	ACGTG	1082	1122	1102	Abscisic acid responsive element
g9812.t1	ABRE	GACACGTACGT	1283	1323	1303	Abscisic acid responsive element
g9812.t1	TCA-element	CCATCTTTTT	1654	1694	1674	Salicylic acid responsive element
g9812.t1	TCA-element	CCATCTTTTT	1938	1978	1958	Salicylic acid responsive element
g9812.t1	TC-rich repeats	GTTTTCTTAC	745	785	765	Defense and Stress responsive element
g9812.t1	TC-rich repeats	ATTCTCTAAC	770	810	790	Defense and Stress responsive element
g9812.t1	GARE-motif	TCTGTTG	848	888	868	Gibberellin responsive element
g9812.t1	TGACG-motif	TGACG	129	169	149	MeJA responsive element
g9812.t1	TGACG-motif	TGACG	702	742	722	MeJA responsive element
g9812.t1	MBS	CAACTG	320	360	340	Drought responsive element
g9812.t1	MBS	CAACTG	355	395	375	Drought responsive element
g9812.t1	CGTCA-motif	CGTCA	129	169	149	MeJA responsive element
g9812.t1	CGTCA-motif	CGTCA	702	742	722	MeJA responsive element
g48979.t1	LTR	CCGAAA	1807	1847	1827	Low-temperature responsive element
g48979.t1	GARE-motif	TCTGTTG	1051	1091	1071	Gibberellin responsive element
g48979.t1	P-box	CCTTTTG	949	989	969	Gibberellin responsive element
g48979.t1	TCA-element	CCATCTTTTT	1902	1942	1922	Salicylic acid responsive element
g43717.t1	MBS	CAACTG	1379	1419	1399	Drought responsive element
g43717.t1	TC-rich repeats	GTTTTCTTAC	74	114	94	Defense and Stress responsive element
g43717.t1	ABRE	ACGTG	1052	1092	1072	Abscisic acid responsive element
g43717.t1	P-box	CCTTTTG	813	853	833	Gibberellin responsive element
g6179.t1	Unnamed_1	GGATTTTACAGT	99	139	119	Phytochrome responsive element
g6179.t1	TC-rich repeats	ATTCTCTAAC	726	766	746	Defense and Stress responsive element
g6179.t1	ABRE	ACGTG	294	334	314	Abscisic acid responsive element
g6179.t1	ABRE	CACGTG	534	574	554	Abscisic acid responsive element
g6179.t1	ABRE	ACGTG	535	575	555	Abscisic acid responsive element
g6179.t1	ABRE	ACGTG	1091	1131	1111	Abscisic acid responsive element
g6183.t1	Unnamed_1	GGATTTTACAGT	75	115	95	Phytochrome responsive element
g6183.t1	TC-rich repeats	GTTTTCTTAC	1	41	21	Defense and Stress responsive element
g6183.t1	ABRE	ACGTG	557	597	577	Abscisic acid responsive element
g6183.t1	ABRE	ACGTG	1094	1134	1114	Abscisic acid responsive element
g57106.t1	ABRE	ACGTG	126	166	146	Abscisic acid responsive element
g57106.t1	ABRE	CACGTG	393	433	413	Abscisic acid responsive element
g57106.t1	ABRE	ACGTG	394	434	414	Abscisic acid responsive element
g57106.t1	ABRE	ACGTG	687	727	707	Abscisic acid responsive element
g57106.t1	ABRE	ACGTG	951	991	971	Abscisic acid responsive element
g57106.t1	ABRE	AACCCGG	1561	1601	1581	Abscisic acid responsive element
g43097.t1	TCA-element	CCATCTTTTT	1921	1961	1941	Salicylic acid responsive element
g43097.t1	TGACG-motif	TGACG	1071	1111	1091	MeJA responsive element
g43097.t1	TGACG-motif	TGACG	1088	1128	1108	MeJA responsive element
g43097.t1	ABRE	GCCGCGTGGC	27	67	47	Abscisic acid responsive element
g43097.t1	ABRE	ACGTG	140	180	160	Abscisic acid responsive element
g43097.t1	ABRE	CACGTG	924	964	944	Abscisic acid responsive element
g43097.t1	ABRE	ACGTG	925	965	945	Abscisic acid responsive element
g43097.t1	ABRE	ACGTG	1069	1109	1089	Abscisic acid responsive element
g43097.t1	ABRE	ACGTG	1086	1126	1106	Abscisic acid responsive element
g43097.t1	ABRE	TACGTGTC	1114	1154	1134	Abscisic acid responsive element
g43097.t1	ABRE	ACGTG	1116	1156	1136	Abscisic acid responsive element
g43097.t1	ABRE	CACGTG	1784	1824	1804	Abscisic acid responsive element
g43097.t1	ABRE	ACGTG	1785	1825	1805	Abscisic acid responsive element
g43097.t1	CGTCA-motif	CGTCA	1071	1111	1091	MeJA responsive element
g43097.t1	CGTCA-motif	CGTCA	1088	1128	1108	MeJA responsive element
g43097.t1	TC-rich repeats	GTTTTCTTAC	248	288	268	Defense and Stress responsive element
g43097.t1	MBS	CAACTG	1850	1890	1870	Drought responsive element
g59748.t1	MBS	CAACTG	624	664	644	Drought responsive element
g59748.t1	ABRE	ACGTG	1108	1148	1128	Abscisic acid responsive element
g59748.t1	ABRE	ACGTG	1154	1194	1174	Abscisic acid responsive element
g59748.t1	ABRE	ACGTG	1282	1322	1302	Abscisic acid responsive element
g59748.t1	TGACG-motif	TGACG	1135	1175	1155	MeJA responsive element
g59748.t1	AuxRR-core	GGTCCAT	369	409	389	Auxin responsive element
g59748.t1	LTR	CCGAAA	881	921	901	Low-temperature responsive element
g59748.t1	CGTCA-motif	CGTCA	1135	1175	1155	MeJA responsive element
g59748.t1	TC-rich repeats	GTTTTCTTAC	109	149	129	Defense and Stress responsive element
g59748.t1	TC-rich repeats	GTTTTCTTAC	1653	1693	1673	Defense and Stress responsive element
g59748.t1	TGA-element	AACGAC	1145	1185	1165	Auxin responsive element
g59748.t1	TGA-element	AACGAC	1176	1216	1196	Auxin responsive element
g59748.t1	TATC-box	TATCCCA	1204	1244	1224	Gibberellin responsive element
g47436.t1	TC-rich repeats	ATTCTCTAAC	92	132	112	Defense and Stress responsive element
g47436.t1	MBS	CAACTG	874	914	894	Drought responsive element
g47436.t1	MBS	CAACTG	1466	1506	1486	Drought responsive element
g47436.t1	TATC-box	TATCCCA	194	234	214	Gibberellin responsive element
g47436.t1	TATC-box	TATCCCA	935	975	955	Gibberellin responsive element
g47436.t1	TCA-element	CCATCTTTTT	526	566	546	Salicylic acid responsive element
g12272.t1	TGACG-motif	TGACG	567	607	587	MeJA responsive element
g12272.t1	MBS	CAACTG	271	311	291	Drought responsive element
g12272.t1	MBS	CAACTG	1874	1914	1894	Drought responsive element
g12272.t1	CGTCA-motif	CGTCA	567	607	587	MeJA responsive element
g12272.t1	TCA-element	CCATCTTTTT	1760	1800	1780	Salicylic acid responsive element
g12272.t1	TCA-element	CCATCTTTTT	1856	1896	1876	Salicylic acid responsive element
g12272.t1	TC-rich repeats	GTTTTCTTAC	1947	1987	1967	Defense and Stress responsive element
g12894.t1	MBSI	aaaAaaC(G/C)GTTA	577	617	597	Flavonoid biosynthetic responsive element
g12894.t1	P-box	CCTTTTG	1576	1616	1596	Gibberellin responsive element
g12894.t1	P-box	CCTTTTG	1941	1981	1961	Gibberellin responsive element
g12894.t1	ABRE	ACGTG	804	844	824	Abscisic acid responsive element
g12894.t1	TATC-box	TATCCCA	957	997	977	Gibberellin responsive element
g12894.t1	GARE-motif	TCTGTTG	1714	1754	1734	Gibberellin responsive element
g12894.t1	MBS	CAACTG	416	456	436	Drought responsive element
g38780.t1	MBS	CAACTG	1524	1564	1544	Drought responsive element
g38780.t1	P-box	CCTTTTG	1812	1852	1832	Gibberellin responsive element
g38780.t1	CGTCA-motif	CGTCA	253	293	273	MeJA responsive element
g38780.t1	LTR	CCGAAA	432	472	452	Low-temperature responsive element
g38780.t1	TGACG-motif	TGACG	253	293	273	MeJA responsive element
g38780.t1	GARE-motif	TCTGTTG	1316	1356	1336	Gibberellin responsive element
g38780.t1	ABRE	ACGTG	20	60	40	Abscisic acid responsive element
g38780.t1	ABRE	ACGTG	112	152	132	Abscisic acid responsive element
g38780.t1	TC-rich repeats	GTTTTCTTAC	1223	1263	1243	Defense and Stress responsive element
g41970.t1	P-box	CCTTTTG	229	269	249	Gibberellin responsive element
g41970.t1	P-box	CCTTTTG	1269	1309	1289	Gibberellin responsive element
g41970.t1	P-box	CCTTTTG	1824	1864	1844	Gibberellin responsive element
g41970.t1	MBS	CAACTG	791	831	811	Drought responsive element
g60295.t1	TATC-box	TATCCCA	998	1038	1018	Gibberellin responsive element
g60295.t1	TCA-element	CCATCTTTTT	1790	1830	1810	Salicylic acid responsive element
g60295.t1	TC-rich repeats	ATTCTCTAAC	1392	1432	1412	Defense and Stress responsive element
g60295.t1	CGTCA-motif	CGTCA	1070	1110	1090	MeJA responsive element
g60295.t1	P-box	CCTTTTG	1941	1981	1961	Gibberellin responsive element
g60295.t1	TGACG-motif	TGACG	1070	1110	1090	MeJA responsive element
g60295.t1	GARE-motif	TCTGTTG	72	112	92	Gibberellin responsive element
g60336.t1	MBS	CAACTG	220	260	240	Drought responsive element
g60336.t1	TGACG-motif	TGACG	1090	1130	1110	MeJA responsive element
g60336.t1	P-box	CCTTTTG	1941	1981	1961	Gibberellin responsive element
g60336.t1	CGTCA-motif	CGTCA	1090	1130	1110	MeJA responsive element
g60336.t1	TC-rich repeats	ATTCTCTAAC	1412	1452	1432	Defense and Stress responsive element
g60336.t1	TCA-element	CCATCTTTTT	1794	1834	1814	Salicylic acid responsive element
g24949.t1	CGTCA-motif	CGTCA	1458	1498	1478	MeJA responsive element
g24949.t1	LTR	CCGAAA	1680	1720	1700	Low-temperature responsive element
g24949.t1	LTR	CCGAAA	1926	1966	1946	Low-temperature responsive element
g24949.t1	TCA-element	CCATCTTTTT	214	254	234	Salicylic acid responsive element
g24949.t1	TGA-element	AACGAC	641	681	661	Auxin responsive element
g24949.t1	TGACG-motif	TGACG	1458	1498	1478	MeJA responsive element
g24949.t1	GARE-motif	TCTGTTG	431	471	451	Gibberellin responsive element
g58484.t1	TC-rich repeats	GTTTTCTTAC	29	69	9	Defense and Stress responsive element
g58484.t1	ABRE	CACGTG	539	579	559	Abscisic acid responsive element
g58484.t1	ABRE	ACGTG	540	580	560	Abscisic acid responsive element
g58484.t1	ABRE	CGCACGTGTC	676	716	696	Abscisic acid responsive element
g58484.t1	ABRE	GCAACGTGTC	1612	1652	1632	Abscisic acid responsive element
g58484.t1	P-box	CCTTTTG	335	375	355	Gibberellin responsive element
g58484.t1	LTR	CCGAAA	240	280	260	Low-temperature responsive element
g12479.t1	P-box	CCTTTTG	943	983	963	Gibberellin responsive element
g12479.t1	ABRE	ACGTG	1376	1416	1396	Abscisic acid responsive element
g12479.t1	TATC-box	TATCCCA	765	805	785	Gibberellin responsive element
g12479.t1	MBS	CAACTG	358	398	378	Drought responsive element
g12479.t1	MBS	CAACTG	1150	1190	1170	Drought responsive element
g12479.t1	CGTCA-motif	CGTCA	834	874	854	MeJA responsive element
g12479.t1	TGACG-motif	TGACG	834	874	854	MeJA responsive element
g52855.t1	GARE-motif	TCTGTTG	1437	1477	1457	Gibberellin responsive element
g52855.t1	Unnamed_1	GGATTTTACAGT	1555	1595	1575	Phytochrome responsive element
g52855.t1	ABRE	ACGTG	389	429	409	Abscisic acid responsive element
g52855.t1	ABRE	ACGTG	455	495	475	Abscisic acid responsive element
g52855.t1	TC-rich repeats	GTTTTCTTAC	89	129	109	Defense and Stress responsive element
g52855.t1	MBS	CAACTG	1364	1404	1384	Drought responsive element
g61504.t1	ABRE	GCCGCGTGGC	1782	1822	1802	Abscisic acid responsive element
g61504.t1	ABRE	CACGTG	1784	1824	1804	Abscisic acid responsive element
g61504.t1	ABRE	ACGTG	1785	1825	1805	Abscisic acid responsive element
g61504.t1	MBS	CAACTG	1530	1570	1550	Drought responsive element
g61504.t1	AuxRR-core	GGTCCAT	777	817	797	Auxin responsive element
g29332.t1	TGA-box	TGACGTAA	1952	1992	1972	Auxin responsive element
g29332.t1	P-box	CCTTTTG	1278	1318	1298	Gibberellin responsive element
g29332.t1	CGTCA-motif	CGTCA	1955	1995	1975	MeJA responsive element
g29332.t1	TCA-element	CCATCTTTTT	356	396	376	Salicylic acid responsive element
g29332.t1	TGACG-motif	TGACG	1955	1995	1975	MeJA responsive element
g29332.t1	TGA-element	AACGAC	1701	1741	1721	Auxin responsive element
g5347.t1	TGA-element	AACGAC	1696	1736	1716	Auxin responsive element
g5347.t1	TATC-box	TATCCCA	683	723	703	Gibberellin responsive element
g5347.t1	ABRE	ACGTG	1410	1450	1430	Abscisic acid responsive element
g5347.t1	ABRE	ACGTG	1926	1966	1946	Abscisic acid responsive element
g5347.t1	ABRE	CGTACGTGCA	1961	2001	1981	Abscisic acid responsive element
g5347.t1	ABRE	ACGTG	1963	2003	1983	Abscisic acid responsive element
g8427.t1	TC-rich repeats	GTTTTCTTAC	1187	1227	1207	Defense and Stress responsive element
g8427.t1	TC-rich repeats	ATTCTCTAAC	1254	1294	1274	Defense and Stress responsive element
g8427.t1	ABRE	ACGTG	1059	1099	1079	Abscisic acid responsive element
g8427.t1	ABRE	ACGTG	1090	1130	1110	Abscisic acid responsive element
g8427.t1	TGACG-motif	TGACG	111	151	131	MeJA responsive element
g8427.t1	TGACG-motif	TGACG	250	290	270	MeJA responsive element
g8427.t1	TGACG-motif	TGACG	1826	1866	1846	MeJA responsive element
g8427.t1	CGTCA-motif	CGTCA	111	151	131	MeJA responsive element
g8427.t1	CGTCA-motif	CGTCA	250	290	270	MeJA responsive element
g8427.t1	CGTCA-motif	CGTCA	1826	1866	1846	MeJA responsive element
g26525.t1	ABRE	ACGTG	36	76	56	Abscisic acid responsive element
g26525.t1	GARE-motif	TCTGTTG	601	641	621	Gibberellin responsive element
g47100.t1	LTR	CCGAAA	1221	1261	1241	Low-temperature responsive element
g47100.t1	TGACG-motif	TGACG	38	78	18	MeJA responsive element
g47100.t1	ABRE	ACGTG	947	987	967	Abscisic acid responsive element
g47100.t1	ABRE	ACGTG	1516	1556	1536	Abscisic acid responsive element
g47100.t1	ABRE	ACGTG	1973	2013	1993	Abscisic acid responsive element
g47100.t1	CGTCA-motif	CGTCA	38	78	18	MeJA responsive element
g47100.t1	MBS	CAACTG	1712	1752	1732	Drought responsive element
g5845.t1	CGTCA-motif	CGTCA	632	672	652	MeJA responsive element
g5845.t1	CGTCA-motif	CGTCA	772	812	792	MeJA responsive element
g5845.t1	TGA-element	AACGAC	1951	1991	1971	Auxin responsive element
g5845.t1	TGACG-motif	TGACG	632	672	652	MeJA responsive element
g5845.t1	TGACG-motif	TGACG	772	812	792	MeJA responsive element
g5845.t1	ABRE	ACGTG	634	674	654	Abscisic acid responsive element
g5845.t1	ABRE	ACGTG	902	942	922	Abscisic acid responsive element
g5845.t1	ABRE	ACGTG	1784	1824	1804	Abscisic acid responsive element
g5845.t1	P-box	CCTTTTG	1623	1663	1643	Gibberellin responsive element
g29158.t1	TGA-element	AACGAC	111	151	131	Auxin responsive element
g29158.t1	ABRE	CACGTG	1555	1595	1575	Abscisic acid responsive element
g29158.t1	ABRE	ACGTG	1556	1596	1576	Abscisic acid responsive element
g29158.t1	ABRE	ACGTG	1720	1760	1740	Abscisic acid responsive element
g29158.t1	TC-rich repeats	ATTCTCTAAC	397	437	417	Defense and Stress responsive element
g29158.t1	TATC-box	TATCCCA	646	686	666	Gibberellin responsive element
g41945.t1	ABRE	ACGTG	75	115	95	Abscisic acid responsive element
g41945.t1	ABRE	ACGTG	976	1016	996	Abscisic acid responsive element
g41945.t1	TGACG-motif	TGACG	498	538	518	MeJA responsive element
g41945.t1	TGACG-motif	TGACG	548	588	568	MeJA responsive element
g41945.t1	TGACG-motif	TGACG	1256	1296	1276	MeJA responsive element
g41945.t1	MBS	CAACTG	1717	1757	1737	Drought responsive element
g41945.t1	TC-rich repeats	GTTTTCTTAC	1378	1418	1398	Defense and Stress responsive element
g41945.t1	CGTCA-motif	CGTCA	498	538	518	MeJA responsive element
g41945.t1	CGTCA-motif	CGTCA	548	588	568	MeJA responsive element
g41945.t1	CGTCA-motif	CGTCA	1256	1296	1276	MeJA responsive element
g60357.t1	CGTCA-motif	CGTCA	1074	1114	1094	MeJA responsive element
g60357.t1	CGTCA-motif	CGTCA	1697	1737	1717	MeJA responsive element
g60357.t1	TGA-element	AACGAC	286	326	306	Auxin responsive element
g60357.t1	TGA-element	AACGAC	1250	1290	1270	Auxin responsive element
g60357.t1	TCA-element	TCAGAAGAGG	1402	1442	1422	Salicylic acid responsive element
g60357.t1	ABRE	TACGTGTC	237	277	257	Abscisic acid responsive element
g60357.t1	ABRE	ACGTG	239	279	259	Abscisic acid responsive element
g60357.t1	ABRE	ACGTG	561	601	581	Abscisic acid responsive element
g60357.t1	MBS	CAACTG	1459	1499	1479	Drought responsive element
g60357.t1	MBS	CAACTG	1900	1940	1920	Drought responsive element
g60357.t1	LTR	CCGAAA	1160	1200	1180	Low-temperature responsive element
g60357.t1	P-box	CCTTTTG	1106	1146	1126	Gibberellin responsive element
g60357.t1	TGACG-motif	TGACG	1074	1114	1094	MeJA responsive element
g60357.t1	TGACG-motif	TGACG	1697	1737	1717	MeJA responsive element
g38747.t1	CGTCA-motif	CGTCA	193	233	213	MeJA responsive element
g38747.t1	MBS	CAACTG	1203	1243	1223	Drought responsive element
g38747.t1	TC-rich repeats	GTTTTCTTAC	251	291	271	Defense and Stress responsive element
g38747.t1	ABRE	ACGTG	0	40	20	Abscisic acid responsive element
g38747.t1	TGACG-motif	TGACG	193	233	213	MeJA responsive element
g9834.t1	DRE	TACCGACAT	1855	1895	1875	Dehydration, Low-temp, Salt stresses responsive element
g9834.t1	MBS	CAACTG	1942	1982	1962	Drought responsive element
g9834.t1	LTR	CCGAAA	596	636	616	Low-temperature responsive element
g18028.t1	MBS	CAACTG	1942	1982	1962	Drought responsive element
g18028.t1	DRE	TACCGACAT	1855	1895	1875	Dehydration, Low-temp, Salt stresses responsive element
g24487.t1	TC-rich repeats	GTTTTCTTAC	227	267	247	Defense and Stress responsive element
g24487.t1	TC-rich repeats	ATTCTCTAAC	620	660	640	Defense and Stress responsive element
g24487.t1	ABRE	ACGTG	407	447	427	Abscisic acid responsive element
g24487.t1	ABRE	ACGTG	1972	2012	1992	Abscisic acid responsive element
g24487.t1	P-box	CCTTTTG	852	892	872	Gibberellin responsive element
g24487.t1	CGTCA-motif	CGTCA	1209	1249	1229	MeJA responsive element
g24487.t1	CGTCA-motif	CGTCA	1587	1627	1607	MeJA responsive element
g24487.t1	TGACG-motif	TGACG	1209	1249	1229	MeJA responsive element
g24487.t1	TGACG-motif	TGACG	1587	1627	1607	MeJA responsive element
g61009.t1	TC-rich repeats	ATTCTCTAAC	1849	1889	1869	Defense and Stress responsive element
g61009.t1	CGTCA-motif	CGTCA	1795	1835	1815	MeJA responsive element
g61009.t1	TGACG-motif	TGACG	1795	1835	1815	MeJA responsive element
g61009.t1	P-box	CCTTTTG	245	285	265	Gibberellin responsive element
g61009.t1	ABRE	CACGTG	583	623	603	Abscisic acid responsive element
g61009.t1	ABRE	ACGTG	584	624	604	Abscisic acid responsive element
g20804.t1	TCA-element	CCATCTTTTT	790	830	810	Salicylic acid responsive element
g20804.t1	TCA-element	CCATCTTTTT	1589	1629	1609	Salicylic acid responsive element
g20804.t1	AuxRR-core	GGTCCAT	316	356	336	Auxin responsive element
g20804.t1	ABRE	AACCCGG	277	317	297	Abscisic acid responsive element
g20804.t1	MBS	CAACTG	547	587	567	Drought responsive element
g20804.t1	MBS	CAACTG	1950	1990	1970	Drought responsive element
g17220.t1	P-box	CCTTTTG	170	210	190	Gibberellin responsive element
g17220.t1	ABRE	ACGTG	444	484	464	Abscisic acid responsive element
g17220.t1	TGACG-motif	TGACG	447	487	467	MeJA responsive element
g17220.t1	MBS	CAACTG	507	547	527	Drought responsive element
g17220.t1	CGTCA-motif	CGTCA	447	487	467	MeJA responsive element
g38692.t1	TC-rich repeats	GTTTTCTTAC	1106	1146	1126	Defense and Stress responsive element
g38692.t1	TC-rich repeats	GTTTTCTTAC	1204	1244	1224	Defense and Stress responsive element
g38692.t1	P-box	CCTTTTG	1389	1429	1409	Gibberellin responsive element
g60403.t1	TGACG-motif	TGACG	735	775	755	MeJA responsive element
g60403.t1	ABRE	CGTACGTGCA	1481	1521	1501	Abscisic acid responsive element
g60403.t1	ABRE	ACGTG	1484	1524	1504	Abscisic acid responsive element
g60403.t1	GARE-motif	TCTGTTG	719	759	739	Gibberellin responsive element
g60403.t1	TGA-element	AACGAC	1586	1626	1606	Auxin responsive element
g60403.t1	TCA-element	CCATCTTTTT	565	605	585	Salicylic acid responsive element
g60403.t1	TC-rich repeats	GTTTTCTTAC	1063	1103	1083	Defense and Stress responsive element
g60403.t1	CGTCA-motif	CGTCA	735	775	755	MeJA responsive element
g35474.t1	CGTCA-motif	CGTCA	107	147	127	MeJA responsive element
g35474.t1	Unnamed_1	GGATTTTACAGT	1807	1847	1827	Phytochrome responsive element
g35474.t1	P-box	CCTTTTG	1462	1502	1482	Gibberellin responsive element
g35474.t1	TCA-element	CCATCTTTTT	203	243	223	Salicylic acid responsive element
g35474.t1	MBS	CAACTG	11	51	31	Drought responsive element
g35474.t1	TGACG-motif	TGACG	107	147	127	MeJA responsive element
g35474.t1	TC-rich repeats	GTTTTCTTAC	828	868	848	Defense and Stress responsive element
g35474.t1	ABRE	ACGTG	313	353	333	Abscisic acid responsive element
g9143.t1	AuxRR-core	GGTCCAT	1697	1737	1717	Auxin responsive element
g9143.t1	P-box	CCTTTTG	1102	1142	1122	Gibberellin responsive element
g9143.t1	P-box	CCTTTTG	1172	1212	1192	Gibberellin responsive element
g9143.t1	ABRE	ACGTG	55	95	75	Abscisic acid responsive element
g9143.t1	ABRE	CGCACGTGTC	708	748	728	Abscisic acid responsive element
g9143.t1	ABRE	CACGTG	710	750	730	Abscisic acid responsive element
g9143.t1	ABRE	ACGTG	711	751	731	Abscisic acid responsive element
g9143.t1	ABRE	ACGTG	1950	1990	1970	Abscisic acid responsive element
g9143.t1	ABRE	ACGTG	1976	2016	1996	Abscisic acid responsive element
g9143.t1	TC-rich repeats	GTTTTCTTAC	172	212	192	Defense and Stress responsive element
g9143.t1	MBS	CAACTG	1598	1638	1618	Drought responsive element
g9143.t1	TGA-element	AACGAC	169	209	189	Auxin responsive element
g9143.t1	CGTCA-motif	CGTCA	53	93	73	MeJA responsive element
g9143.t1	CGTCA-motif	CGTCA	1388	1428	1408	MeJA responsive element
g9143.t1	TGACG-motif	TGACG	53	93	73	MeJA responsive element
g9143.t1	TGACG-motif	TGACG	1388	1428	1408	MeJA responsive element
g54841.t1	TGA-element	AACGAC	537	577	557	Auxin responsive element
g54841.t1	MBS	CAACTG	778	818	798	Drought responsive element
g54841.t1	TC-rich repeats	ATTCTCTAAC	1383	1423	1403	Defense and Stress responsive element
g54841.t1	CGTCA-motif	CGTCA	412	452	432	MeJA responsive element
g54841.t1	CGTCA-motif	CGTCA	914	954	934	MeJA responsive element
g54841.t1	CGTCA-motif	CGTCA	1025	1065	1045	MeJA responsive element
g54841.t1	CGTCA-motif	CGTCA	1818	1858	1838	MeJA responsive element
g54841.t1	ABRE	CACGTG	74	114	94	Abscisic acid responsive element
g54841.t1	ABRE	ACGTG	75	115	95	Abscisic acid responsive element
g54841.t1	ABRE	CACGTG	260	300	280	Abscisic acid responsive element
g54841.t1	ABRE	ACGTG	261	301	281	Abscisic acid responsive element
g54841.t1	ABRE	ACGTG	417	457	437	Abscisic acid responsive element
g54841.t1	ABRE	ACGTG	842	882	862	Abscisic acid responsive element
g54841.t1	ABRE	GCCGCGTGGC	880	920	900	Abscisic acid responsive element
g54841.t1	ABRE	GACACGTGGC	896	936	916	Abscisic acid responsive element
g54841.t1	ABRE	CACGTG	898	938	918	Abscisic acid responsive element
g54841.t1	ABRE	ACGTG	899	939	919	Abscisic acid responsive element
g54841.t1	ABRE	ACGTG	1542	1582	1562	Abscisic acid responsive element
g54841.t1	TGACG-motif	TGACG	412	452	432	MeJA responsive element
g54841.t1	TGACG-motif	TGACG	914	954	934	MeJA responsive element
g54841.t1	TGACG-motif	TGACG	1025	1065	1045	MeJA responsive element
g54841.t1	TGACG-motif	TGACG	1818	1858	1838	MeJA responsive element
g54841.t1	GARE-motif	TCTGTTG	1305	1345	1325	Gibberellin responsive element
g54841.t1	P-box	CCTTTTG	1318	1358	1338	Gibberellin responsive element
g17216.t1	TGACG-motif	TGACG	1209	1249	1229	MeJA responsive element
g17216.t1	MBS	CAACTG	680	720	700	Drought responsive element
g17216.t1	MBS	CAACTG	1380	1420	1400	Drought responsive element
g17216.t1	CGTCA-motif	CGTCA	1209	1249	1229	MeJA responsive element
g17216.t1	GARE-motif	TCTGTTG	702	742	722	Gibberellin responsive element
g17216.t1	GARE-motif	TCTGTTG	1272	1312	1292	Gibberellin responsive element
g17216.t1	TATC-box	TATCCCA	372	412	392	Gibberellin responsive element
g17216.t1	ABRE	ACGTG	1652	1692	1672	Abscisic acid responsive element
g17216.t1	P-box	CCTTTTG	1394	1434	1414	Gibberellin responsive element
g17216.t1	TC-rich repeats	GTTTTCTTAC	1640	1680	1660	Defense and Stress responsive element
g5235.t1	MBS	CAACTG	1922	1962	1942	Drought responsive element
g5235.t1	P-box	CCTTTTG	1915	1955	1935	Gibberellin responsive element
g5235.t1	ABRE	CACGTG	193	233	213	Abscisic acid responsive element
g5235.t1	ABRE	ACGTG	194	234	214	Abscisic acid responsive element
g5235.t1	ABRE	CACGTG	1334	1374	1354	Abscisic acid responsive element
g5235.t1	ABRE	ACGTG	1335	1375	1355	Abscisic acid responsive element
g5235.t1	TC-rich repeats	ATTCTCTAAC	417	457	437	Defense and Stress responsive element
g49455.t1	TGA-element	AACGAC	927	967	947	Auxin responsive element
g41898.t1	CGTCA-motif	CGTCA	246	286	266	MeJA responsive element
g41898.t1	MBSI	TTTTTACGGTTA	25	65	45	Flavonoid biosynthetic responsive element
g41898.t1	GARE-motif	TCTGTTG	79	119	99	Gibberellin responsive element
g41898.t1	GARE-motif	TCTGTTG	943	983	963	Gibberellin responsive element
g41898.t1	Unnamed_1	GGATTTTACAGT	420	460	440	Phytochrome responsive element
g41898.t1	LTR	CCGAAA	836	876	856	Low-temperature responsive element
g41898.t1	P-box	CCTTTTG	48	88	68	Gibberellin responsive element
g41898.t1	P-box	CCTTTTG	363	403	383	Gibberellin responsive element
g41898.t1	TGACG-motif	TGACG	246	286	266	MeJA responsive element
g41898.t1	TCA-element	CCATCTTTTT	1655	1695	1675	Salicylic acid responsive element
g41898.t1	TCA-element	CCATCTTTTT	1784	1824	1804	Salicylic acid responsive element
g60396.t1	ABRE	ACGTG	396	436	416	Abscisic acid responsive element
g60396.t1	ABRE	AACCCGG	654	694	674	Abscisic acid responsive element
g60396.t1	MBS	CAACTG	670	710	690	Drought responsive element
g60396.t1	TGACG-motif	TGACG	24	64	4	MeJA responsive element
g60396.t1	TGACG-motif	TGACG	107	147	127	MeJA responsive element
g60396.t1	TGACG-motif	TGACG	641	681	661	MeJA responsive element
g60396.t1	CGTCA-motif	CGTCA	24	64	4	MeJA responsive element
g60396.t1	CGTCA-motif	CGTCA	107	147	127	MeJA responsive element
g60396.t1	CGTCA-motif	CGTCA	641	681	661	MeJA responsive element
g60396.t1	TGA-element	AACGAC	202	242	222	Auxin responsive element
g17367.t1	TGA-element	AACGAC	1405	1445	1425	Auxin responsive element
g17367.t1	TGA-element	AACGAC	1885	1925	1905	Auxin responsive element
g17367.t1	TGACG-motif	TGACG	81	121	101	MeJA responsive element
g17367.t1	CGTCA-motif	CGTCA	81	121	101	MeJA responsive element
g17367.t1	MBS	CAACTG	1094	1134	1114	Drought responsive element
g17367.t1	MBS	CAACTG	1485	1525	1505	Drought responsive element
g17367.t1	ABRE	GACACGTGGC	1314	1354	1334	Abscisic acid responsive element
g17367.t1	ABRE	CACGTG	1316	1356	1336	Abscisic acid responsive element
g17367.t1	ABRE	ACGTG	1317	1357	1337	Abscisic acid responsive element
g17367.t1	ABRE	TACGGTC	1778	1818	1798	Abscisic acid responsive element
g17367.t1	ABRE	AACCCGG	1859	1899	1879	Abscisic acid responsive element
g17367.t1	TATC-box	TATCCCA	1626	1666	1646	Gibberellin responsive element
g17367.t1	MBSI	TTTTTACGGTTA	1681	1721	1701	Flavonoid biosynthetic responsive element
g17367.t1	TCA-element	CCATCTTTTT	1630	1670	1650	Salicylic acid responsive element
g60618.t1	TATC-box	TATCCCA	899	939	919	Gibberellin responsive element
g60618.t1	TCA-element	TCAGAAGAGG	294	334	314	Salicylic acid responsive element
g60618.t1	TCA-element	CCATCTTTTT	460	500	480	Salicylic acid responsive element
g60618.t1	GARE-motif	TCTGTTG	566	606	586	Gibberellin responsive element
g60618.t1	ABRE	ACGTG	1685	1725	1705	Abscisic acid responsive element
g60618.t1	MBS	CAACTG	1729	1769	1749	Drought responsive element
g37849.t1	ABRE	GACACGTGGC	1722	1762	1742	Abscisic acid responsive element
g37849.t1	ABRE	GACACGTGGC	1770	1810	1790	Abscisic acid responsive element
g37849.t1	ABRE	GCCGCGTGGC	1838	1878	1858	Abscisic acid responsive element
g37849.t1	LTR	CCGAAA	780	820	800	Low-temperature responsive element
g37849.t1	MBS	CAACTG	1445	1485	1465	Drought responsive element
g37863.t1	LTR	CCGAAA	788	828	808	Low-temperature responsive element
g37863.t1	MBS	CAACTG	1712	1752	1732	Drought responsive element
g37863.t1	ABRE	GACACGTGGC	1742	1782	1762	Abscisic acid responsive element
g37863.t1	ABRE	GACACGTGGC	1789	1829	1809	Abscisic acid responsive element
g37863.t1	ABRE	GCCGCGTGGC	1857	1897	1877	Abscisic acid responsive element
g16071.t1	ABRE	ACGTG	986	1026	1006	Abscisic acid responsive element
g16071.t1	AuxRR-core	GGTCCAT	1736	1776	1756	Auxin responsive element
g16071.t1	MBS	CAACTG	1627	1667	1647	Drought responsive element
g16106.t1	P-box	CCTTTTG	871	911	891	Gibberellin responsive element
g16106.t1	ABRE	ACGTG	1189	1229	1209	Abscisic acid responsive element
g16106.t1	CGTCA-motif	CGTCA	168	208	188	MeJA responsive element
g16106.t1	MBS	CAACTG	1867	1907	1887	Drought responsive element
g16106.t1	TGACG-motif	TGACG	168	208	188	MeJA responsive element
g16068.t1	CGTCA-motif	CGTCA	171	211	191	MeJA responsive element
g16068.t1	CGTCA-motif	CGTCA	816	856	836	MeJA responsive element
g16068.t1	MBS	CAACTG	1868	1908	1888	Drought responsive element
g16068.t1	TGACG-motif	TGACG	171	211	191	MeJA responsive element
g16068.t1	TGACG-motif	TGACG	816	856	836	MeJA responsive element
g16068.t1	ABRE	ACGTG	1176	1216	1196	Abscisic acid responsive element
g55614.t1	CGTCA-motif	CGTCA	1486	1526	1506	MeJA responsive element
g55614.t1	TC-rich repeats	ATTCTCTAAC	1050	1090	1070	Defense and Stress responsive element
g55614.t1	TCA-element	CCATCTTTTT	1	41	21	Salicylic acid responsive element
g55614.t1	TCA-element	CCATCTTTTT	1164	1204	1184	Salicylic acid responsive element
g55614.t1	ABRE	ACGTG	1447	1487	1467	Abscisic acid responsive element
g55614.t1	AuxRR-core	GGTCCAT	651	691	671	Auxin responsive element
g55614.t1	TGACG-motif	TGACG	1486	1526	1506	MeJA responsive element
g60027.t1	TC-rich repeats	GTTTTCTTAC	1832	1872	1852	Defense and Stress responsive element
g60027.t1	TGA-element	AACGAC	346	386	366	Auxin responsive element
g60027.t1	TGA-box	TGACGTAA	821	861	841	Auxin responsive element
g60027.t1	CGTCA-motif	CGTCA	308	348	328	MeJA responsive element
g60027.t1	CGTCA-motif	CGTCA	333	373	353	MeJA responsive element
g60027.t1	CGTCA-motif	CGTCA	824	864	844	MeJA responsive element
g60027.t1	CGTCA-motif	CGTCA	1280	1320	1300	MeJA responsive element
g60027.t1	CGTCA-motif	CGTCA	1779	1819	1799	MeJA responsive element
g60027.t1	CGTCA-motif	CGTCA	1885	1925	1905	MeJA responsive element
g60027.t1	TGACG-motif	TGACG	308	348	328	MeJA responsive element
g60027.t1	TGACG-motif	TGACG	333	373	353	MeJA responsive element
g60027.t1	TGACG-motif	TGACG	824	864	844	MeJA responsive element
g60027.t1	TGACG-motif	TGACG	1280	1320	1300	MeJA responsive element
g60027.t1	TGACG-motif	TGACG	1779	1819	1799	MeJA responsive element
g60027.t1	TGACG-motif	TGACG	1885	1925	1905	MeJA responsive element
g60027.t1	LTR	CCGAAA	1952	1992	1972	Low-temperature responsive element
g60027.t1	MBSI	aaaAaaC(G/C)GTTA	1234	1274	1254	Flavonoid biosynthetic responsive element
g60027.t1	ABRE	ACGTG	306	346	326	Abscisic acid responsive element
g60027.t1	ABRE	ACGTG	331	371	351	Abscisic acid responsive element
g60027.t1	ABRE	ACGTG	354	394	374	Abscisic acid responsive element
g60027.t1	MBS	CAACTG	1944	1984	1964	Drought responsive element
g12277.t1	TGA-element	AACGAC	780	820	800	Auxin responsive element
g12277.t1	TGA-element	AACGAC	1488	1528	1508	Auxin responsive element
g12277.t1	TGACG-motif	TGACG	1479	1519	1499	MeJA responsive element
g12277.t1	TGACG-motif	TGACG	1697	1737	1717	MeJA responsive element
g12277.t1	MBS	CAACTG	270	310	290	Drought responsive element
g12277.t1	CGTCA-motif	CGTCA	1479	1519	1499	MeJA responsive element
g12277.t1	CGTCA-motif	CGTCA	1697	1737	1717	MeJA responsive element
g12277.t1	AuxRR-core	GGTCCAT	797	837	817	Auxin responsive element
g12277.t1	AuxRR-core	GGTCCAT	1353	1393	1373	Auxin responsive element
g12277.t1	LTR	CCGAAA	1312	1352	1332	Low-temperature responsive element
g30012.t1	TATC-box	TATCCCA	1376	1416	1396	Gibberellin responsive element
g30012.t1	TC-rich repeats	ATTCTCTAAC	772	812	792	Defense and Stress responsive element
g30012.t1	ABRE	ACGTG	873	913	893	Abscisic acid responsive element
g30012.t1	ABRE	CACGTG	1316	1356	1336	Abscisic acid responsive element
g30012.t1	ABRE	ACGTG	1317	1357	1337	Abscisic acid responsive element
g30012.t1	ABRE	ACGTG	1360	1400	1380	Abscisic acid responsive element
g30012.t1	ABRE	ACGTG	1612	1652	1632	Abscisic acid responsive element
g30012.t1	TGACG-motif	TGACG	1840	1880	1860	MeJA responsive element
g30012.t1	GARE-motif	TCTGTTG	1329	1369	1349	Gibberellin responsive element
g30012.t1	TGA-element	AACGAC	385	425	405	Auxin responsive element
g30012.t1	MBS	CAACTG	1427	1467	1447	Drought responsive element
g30012.t1	CGTCA-motif	CGTCA	1840	1880	1860	MeJA responsive element
g30012.t1	LTR	CCGAAA	1956	1996	1976	Low-temperature responsive element
g30012.t1	P-box	CCTTTTG	597	637	617	Gibberellin responsive element
g30012.t1	P-box	CCTTTTG	844	884	864	Gibberellin responsive element
g30012.t1	P-box	CCTTTTG	1510	1550	1530	Gibberellin responsive element
g25500.t1	GARE-motif	TCTGTTG	1074	1114	1094	Gibberellin responsive element
g25500.t1	AuxRR-core	GGTCCAT	1686	1726	1706	Auxin responsive element
g25500.t1	MBS	CAACTG	331	371	351	Drought responsive element
g25500.t1	MBS	CAACTG	490	530	510	Drought responsive element
g25500.t1	LTR	CCGAAA	708	748	728	Low-temperature responsive element
g25500.t1	LTR	CCGAAA	1010	1050	1030	Low-temperature responsive element
g46801.t1	ABRE	ACGTG	167	207	187	Abscisic acid responsive element
g46801.t1	ABRE	GACACGTGGC	1332	1372	1352	Abscisic acid responsive element
g46801.t1	ABRE	GCAACGTGTC	1499	1539	1519	Abscisic acid responsive element
g46840.t1	GARE-motif	TCTGTTG	631	671	651	Gibberellin responsive element
g46840.t1	TCA-element	TCAGAAGAGG	369	409	389	Salicylic acid responsive element
g54594.t1	TC-rich repeats	ATTCTCTAAC	407	447	427	Defense and Stress responsive element
g54594.t1	P-box	CCTTTTG	823	863	843	Gibberellin responsive element
g54594.t1	TCA-element	CCATCTTTTT	860	900	880	Salicylic acid responsive element
g54594.t1	TCA-element	CCATCTTTTT	1335	1375	1355	Salicylic acid responsive element
g54594.t1	TATC-box	TATCCCA	1654	1694	1674	Gibberellin responsive element
g54594.t1	ABRE	ACGTG	739	779	759	Abscisic acid responsive element
g34604.t1	MBS	CAACTG	872	912	892	Drought responsive element
g34604.t1	MBS	CAACTG	1366	1406	1386	Drought responsive element
g34604.t1	MBS	CAACTG	1632	1672	1652	Drought responsive element
g34604.t1	MBS	CAACTG	1778	1818	1798	Drought responsive element
g34604.t1	P-box	CCTTTTG	421	461	441	Gibberellin responsive element
g34604.t1	P-box	CCTTTTG	691	731	711	Gibberellin responsive element
g34604.t1	P-box	CCTTTTG	1723	1763	1743	Gibberellin responsive element
g34604.t1	TATC-box	TATCCCA	157	197	177	Gibberellin responsive element
g34604.t1	TC-rich repeats	ATTCTCTAAC	984	1024	1004	Defense and Stress responsive element
g34604.t1	ABRE	TACGGTC	95	135	115	Abscisic acid responsive element
g34604.t1	ABRE	ACGTG	1942	1982	1962	Abscisic acid responsive element
g12372.t1	TC-rich repeats	GTTTTCTTAC	230	270	250	Defense and Stress responsive element
g12372.t1	LTR	CCGAAA	18	58	38	Low-temperature responsive element
g12372.t1	LTR	CCGAAA	1813	1853	1833	Low-temperature responsive element
g12372.t1	ABRE	CGTACGTGCA	1216	1256	1236	Abscisic acid responsive element
g12372.t1	ABRE	ACGTG	1839	1879	1859	Abscisic acid responsive element
g12372.t1	TCA-element	CCATCTTTTT	1307	1347	1327	Salicylic acid responsive element
g12372.t1	TCA-element	CCATCTTTTT	1499	1539	1519	Salicylic acid responsive element
g12372.t1	CGTCA-motif	CGTCA	464	504	484	MeJA responsive element
g12372.t1	CGTCA-motif	CGTCA	1837	1877	1857	MeJA responsive element
g12372.t1	TGACG-motif	TGACG	464	504	484	MeJA responsive element
g12372.t1	TGACG-motif	TGACG	1837	1877	1857	MeJA responsive element
g12826.t1	MBS	CAACTG	328	368	348	Drought responsive element
g12826.t1	DRE	TACCGACAT	1078	1118	1098	Dehydration, Low-temp, Salt stresses responsive element
g12826.t1	ABRE	ACGTG	541	581	561	Abscisic acid responsive element
g12826.t1	TC-rich repeats	GTTTTCTTAC	1269	1309	1289	Defense and Stress responsive element
g12826.t1	TCA-element	CCATCTTTTT	1709	1749	1729	Salicylic acid responsive element
g16793.t1	LTR	CCGAAA	1432	1472	1452	Low-temperature responsive element
g16793.t1	TCA-element	TCAGAAGAGG	943	983	963	Salicylic acid responsive element
g16793.t1	TCA-element	CCATCTTTTT	1573	1613	1593	Salicylic acid responsive element
g16793.t1	TCA-element	CCATCTTTTT	1607	1647	1627	Salicylic acid responsive element
g16793.t1	ABRE	ACGTG	758	798	778	Abscisic acid responsive element
g16793.t1	ABRE	ACGTG	1387	1427	1407	Abscisic acid responsive element
g16793.t1	MBS	CAACTG	1036	1076	1056	Drought responsive element
g16793.t1	MBS	CAACTG	1187	1227	1207	Drought responsive element
g16793.t1	MBS	CAACTG	1912	1952	1932	Drought responsive element
g16793.t1	CGTCA-motif	CGTCA	644	684	664	MeJA responsive element
g16793.t1	CGTCA-motif	CGTCA	742	782	762	MeJA responsive element
g16793.t1	CGTCA-motif	CGTCA	1955	1995	1975	MeJA responsive element
g16793.t1	TGACG-motif	TGACG	644	684	664	MeJA responsive element
g16793.t1	TGACG-motif	TGACG	742	782	762	MeJA responsive element
g16793.t1	TGACG-motif	TGACG	1955	1995	1975	MeJA responsive element
g42953.t1	LTR	CCGAAA	1942	1982	1962	Low-temperature responsive element
g42953.t1	ABRE	ACGTG	466	506	486	Abscisic acid responsive element
g42953.t1	TGACG-motif	TGACG	90	130	110	MeJA responsive element
g42953.t1	TGACG-motif	TGACG	316	356	336	MeJA responsive element
g42953.t1	CGTCA-motif	CGTCA	90	130	110	MeJA responsive element
g42953.t1	CGTCA-motif	CGTCA	316	356	336	MeJA responsive element
g42953.t1	AuxRR-core	GGTCCAT	1659	1699	1679	Auxin responsive element
g46389.t1	MBS	CAACTG	240	280	260	Drought responsive element
g46389.t1	CGTCA-motif	CGTCA	11	51	31	MeJA responsive element
g46389.t1	CGTCA-motif	CGTCA	600	640	620	MeJA responsive element
g46389.t1	ABRE	ACGTG	13	53	33	Abscisic acid responsive element
g46389.t1	ABRE	ACGTG	792	832	812	Abscisic acid responsive element
g46389.t1	TGACG-motif	TGACG	11	51	31	MeJA responsive element
g46389.t1	TGACG-motif	TGACG	600	640	620	MeJA responsive element
g59260.t1	AuxRR-core	GGTCCAT	1830	1870	1850	Auxin responsive element
g59260.t1	TGACG-motif	TGACG	90	130	110	MeJA responsive element
g59260.t1	TGACG-motif	TGACG	663	703	683	MeJA responsive element
g59260.t1	TGACG-motif	TGACG	781	821	801	MeJA responsive element
g59260.t1	MBS	CAACTG	59	99	79	Drought responsive element
g59260.t1	ABRE	ACGTG	665	705	685	Abscisic acid responsive element
g59260.t1	ABRE	ACGTG	783	823	803	Abscisic acid responsive element
g59260.t1	ABRE	TACGGTC	1827	1867	1847	Abscisic acid responsive element
g59260.t1	CGTCA-motif	CGTCA	90	130	110	MeJA responsive element
g59260.t1	CGTCA-motif	CGTCA	663	703	683	MeJA responsive element
g59260.t1	CGTCA-motif	CGTCA	781	821	801	MeJA responsive element
g54106.t1	TGA-element	AACGAC	60	100	80	Auxin responsive element
g54106.t1	TGA-element	AACGAC	1947	1987	1967	Auxin responsive element
g54106.t1	CGTCA-motif	CGTCA	1488	1528	1508	MeJA responsive element
g54106.t1	CGTCA-motif	CGTCA	1583	1623	1603	MeJA responsive element
g54106.t1	TC-rich repeats	GTTTTCTTAC	594	634	614	Defense and Stress responsive element
g54106.t1	AuxRE	TGTCTCAATAAG	573	613	593	Auxin responsive element
g54106.t1	TGACG-motif	TGACG	1488	1528	1508	MeJA responsive element
g54106.t1	TGACG-motif	TGACG	1583	1623	1603	MeJA responsive element
g54106.t1	ABRE	ACGTG	265	305	285	Abscisic acid responsive element
g54106.t1	ABRE	ACGTG	1490	1530	1510	Abscisic acid responsive element
g54106.t1	ABRE	TACGTGTC	1926	1966	1946	Abscisic acid responsive element
g54106.t1	ABRE	ACGTG	1927	1967	1947	Abscisic acid responsive element
g61110.t1	LTR	CCGAAA	423	463	443	Low-temperature responsive element
g61110.t1	P-box	CCTTTTG	134	174	154	Gibberellin responsive element
g61110.t1	P-box	CCTTTTG	890	930	910	Gibberellin responsive element
g61110.t1	P-box	CCTTTTG	936	976	956	Gibberellin responsive element
g61110.t1	TGACG-motif	TGACG	409	449	429	MeJA responsive element
g61110.t1	TGACG-motif	TGACG	418	458	438	MeJA responsive element
g61110.t1	ABRE	ACGTG	61	101	81	Abscisic acid responsive element
g61110.t1	ABRE	ACGTG	313	353	333	Abscisic acid responsive element
g61110.t1	ABRE	ACGTG	1130	1170	1150	Abscisic acid responsive element
g61110.t1	ABRE	ACGTG	1564	1604	1584	Abscisic acid responsive element
g61110.t1	MBS	CAACTG	202	242	222	Drought responsive element
g61110.t1	TCA-element	CCATCTTTTT	17	57	37	Salicylic acid responsive element
g61110.t1	TCA-element	CCATCTTTTT	1276	1316	1296	Salicylic acid responsive element
g61110.t1	CGTCA-motif	CGTCA	409	449	429	MeJA responsive element
g61110.t1	CGTCA-motif	CGTCA	418	458	438	MeJA responsive element
g49961.t1	TC-rich repeats	ATTCTCTAAC	1545	1585	1565	Defense and Stress responsive element
g49961.t1	CGTCA-motif	CGTCA	1423	1463	1443	MeJA responsive element
g49961.t1	MBS	CAACTG	1595	1635	1615	Drought responsive element
g49961.t1	P-box	CCTTTTG	1768	1808	1788	Gibberellin responsive element
g49961.t1	TCA-element	CCATCTTTTT	0	40	20	Salicylic acid responsive element
g49961.t1	TCA-element	CCATCTTTTT	621	661	641	Salicylic acid responsive element
g49961.t1	ABRE	ACGTG	1425	1465	1445	Abscisic acid responsive element
g49961.t1	TGACG-motif	TGACG	1423	1463	1443	MeJA responsive element
g59640.t1	TGA-element	AACGAC	1952	1992	1972	Auxin responsive element
g59640.t1	AuxRR-core	GGTCCAT	217	257	237	Auxin responsive element
g59640.t1	LTR	CCGAAA	930	970	950	Low-temperature responsive element
g59640.t1	MBS	CAACTG	19	59	39	Drought responsive element
g59640.t1	MBS	CAACTG	614	654	634	Drought responsive element
g19768.t1	TATC-box	TATCCCA	1268	1308	1288	Gibberellin responsive element
g19768.t1	ABRE	CACGTG	702	742	722	Abscisic acid responsive element
g19768.t1	ABRE	ACGTG	703	743	723	Abscisic acid responsive element
g19768.t1	TCA-element	CCATCTTTTT	341	381	361	Salicylic acid responsive element
g25978.t1	ABRE	ACGTG	1170	1210	1190	Abscisic acid responsive element
g25978.t1	TATC-box	TATCCCA	1663	1703	1683	Gibberellin responsive element
g25978.t1	TCA-element	CCATCTTTTT	1480	1520	1500	Salicylic acid responsive element
g25978.t1	TCA-element	CCATCTTTTT	1656	1696	1676	Salicylic acid responsive element
g25978.t1	MBSI	aaaAaaC(G/C)GTTA	351	391	371	Flavonoid biosynthetic responsive element
g25978.t1	LTR	CCGAAA	714	754	734	Low-temperature responsive element
g31392.t1	TGACG-motif	TGACG	1494	1534	1514	MeJA responsive element
g31392.t1	TGA-element	AACGAC	1604	1644	1624	Auxin responsive element
g31392.t1	P-box	CCTTTTG	292	332	312	Gibberellin responsive element
g31392.t1	CGTCA-motif	CGTCA	1494	1534	1514	MeJA responsive element
g31392.t1	TCA-element	CCATCTTTTT	1261	1301	1281	Salicylic acid responsive element
g31392.t1	TCA-element	CCATCTTTTT	1359	1399	1379	Salicylic acid responsive element
g55288.t1	GARE-motif	TCTGTTG	12	52	32	Gibberellin responsive element
g55288.t1	LTR	CCGAAA	1483	1523	1503	Low-temperature responsive element
g55288.t1	P-box	CCTTTTG	1087	1127	1107	Gibberellin responsive element
g55288.t1	TGACG-motif	TGACG	442	482	462	MeJA responsive element
g55288.t1	TGACG-motif	TGACG	1263	1303	1283	MeJA responsive element
g55288.t1	TATC-box	TATCCCA	1415	1455	1435	Gibberellin responsive element
g55288.t1	TCA-element	CCATCTTTTT	1277	1317	1297	Salicylic acid responsive element
g55288.t1	CGTCA-motif	CGTCA	442	482	462	MeJA responsive element
g55288.t1	CGTCA-motif	CGTCA	1263	1303	1283	MeJA responsive element
g55288.t1	MBS	CAACTG	509	549	529	Drought responsive element
g41758.t1	AuxRR-core	GGTCCAT	767	807	787	Auxin responsive element
g41758.t1	TATC-box	TATCCCA	125	165	145	Gibberellin responsive element
g41758.t1	ABRE	GACACGTGGC	22	62	42	Abscisic acid responsive element
g41758.t1	ABRE	ACGTG	1214	1254	1234	Abscisic acid responsive element
g41758.t1	TCA-element	CCATCTTTTT	1381	1421	1401	Salicylic acid responsive element
g29350.t1	MBS	CAACTG	1905	1945	1925	Drought responsive element
g29350.t1	AuxRR-core	GGTCCAT	561	601	581	Auxin responsive element
g29350.t1	P-box	CCTTTTG	978	1018	998	Gibberellin responsive element
g29350.t1	CGTCA-motif	CGTCA	1966	2006	1986	MeJA responsive element
g29350.t1	ABRE	AACCCGG	241	281	261	Abscisic acid responsive element
g29350.t1	ABRE	ACGTG	1649	1689	1669	Abscisic acid responsive element
g29350.t1	GARE-motif	TCTGTTG	1492	1532	1512	Gibberellin responsive element
g29350.t1	TGACG-motif	TGACG	1966	2006	1986	MeJA responsive element
g29350.t1	TGA-element	AACGAC	1396	1436	1416	Auxin responsive element
g25642.t1	MBS	CAACTG	1599	1639	1619	Drought responsive element
g25642.t1	TC-rich repeats	GTTTTCTTAC	1537	1577	1557	Defense and Stress responsive element
g25642.t1	ABRE	ACGTG	0	40	20	Abscisic acid responsive element
g25642.t1	ABRE	ACGTG	535	575	555	Abscisic acid responsive element
g25642.t1	ABRE	ACGTG	769	809	789	Abscisic acid responsive element
g59794.t1	CGTCA-motif	CGTCA	26	66	6	MeJA responsive element
g59794.t1	CGTCA-motif	CGTCA	193	233	213	MeJA responsive element
g59794.t1	CGTCA-motif	CGTCA	284	324	304	MeJA responsive element
g59794.t1	CGTCA-motif	CGTCA	594	634	614	MeJA responsive element
g59794.t1	CGTCA-motif	CGTCA	663	703	683	MeJA responsive element
g59794.t1	TC-rich repeats	GTTTTCTTAC	177	217	197	Defense and Stress responsive element
g59794.t1	ABRE	CACGTG	567	607	587	Abscisic acid responsive element
g59794.t1	ABRE	ACGTG	568	608	588	Abscisic acid responsive element
g59794.t1	ABRE	GCCGCGTGGC	1282	1322	1302	Abscisic acid responsive element
g59794.t1	ABRE	CACGTG	1284	1324	1304	Abscisic acid responsive element
g59794.t1	ABRE	ACGTG	1285	1325	1305	Abscisic acid responsive element
g59794.t1	TGACG-motif	TGACG	26	66	6	MeJA responsive element
g59794.t1	TGACG-motif	TGACG	193	233	213	MeJA responsive element
g59794.t1	TGACG-motif	TGACG	284	324	304	MeJA responsive element
g59794.t1	TGACG-motif	TGACG	594	634	614	MeJA responsive element
g59794.t1	TGACG-motif	TGACG	663	703	683	MeJA responsive element
g53432.t1	TGA-element	AACGAC	1141	1181	1161	Auxin responsive element
g53432.t1	CGTCA-motif	CGTCA	1417	1457	1437	MeJA responsive element
g53432.t1	CGTCA-motif	CGTCA	1496	1536	1516	MeJA responsive element
g53432.t1	CGTCA-motif	CGTCA	1898	1938	1918	MeJA responsive element
g53432.t1	MBSI	TTTTTACGGTTA	503	543	523	Flavonoid biosynthetic responsive element
g53432.t1	LTR	CCGAAA	1752	1792	1772	Low-temperature responsive element
g53432.t1	ABRE	CACGTG	1488	1528	1508	Abscisic acid responsive element
g53432.t1	ABRE	ACGTG	1489	1529	1509	Abscisic acid responsive element
g53432.t1	TGACG-motif	TGACG	1417	1457	1437	MeJA responsive element
g53432.t1	TGACG-motif	TGACG	1496	1536	1516	MeJA responsive element
g53432.t1	TGACG-motif	TGACG	1898	1938	1918	MeJA responsive element
g53432.t1	TATC-box	TATCCCA	1444	1484	1464	Gibberellin responsive element
g53432.t1	TCA-element	CCATCTTTTT	1050	1090	1070	Salicylic acid responsive element
g59965.t1	CGTCA-motif	CGTCA	985	1025	1005	MeJA responsive element
g59965.t1	MBSI	aaaAaaC(G/C)GTTA	1367	1407	1387	Flavonoid biosynthetic responsive element
g59965.t1	TGACG-motif	TGACG	985	1025	1005	MeJA responsive element
g59965.t1	ABRE	ACGTG	421	461	441	Abscisic acid responsive element
g59965.t1	ABRE	ACGTG	987	1027	1007	Abscisic acid responsive element
g59965.t1	ABRE	ACGTG	1039	1079	1059	Abscisic acid responsive element
g30090.t1	ABRE	ACGTG	190	230	210	Abscisic acid responsive element
g30090.t1	ABRE	CACGTG	1572	1612	1592	Abscisic acid responsive element
g30090.t1	ABRE	ACGTG	1573	1613	1593	Abscisic acid responsive element
g30090.t1	ABRE	CACGTG	1633	1673	1653	Abscisic acid responsive element
g30090.t1	ABRE	ACGTG	1634	1674	1654	Abscisic acid responsive element
g30090.t1	ABRE	GCCGCGTGGC	1695	1735	1715	Abscisic acid responsive element
g30090.t1	TGACG-motif	TGACG	1637	1677	1657	MeJA responsive element
g30090.t1	P-box	CCTTTTG	1146	1186	1166	Gibberellin responsive element
g30090.t1	P-box	CCTTTTG	1893	1933	1913	Gibberellin responsive element
g30090.t1	CGTCA-motif	CGTCA	1637	1677	1657	MeJA responsive element
g30090.t1	LTR	CCGAAA	367	407	387	Low-temperature responsive element
g30090.t1	LTR	CCGAAA	701	741	721	Low-temperature responsive element
g30090.t1	LTR	CCGAAA	1616	1656	1636	Low-temperature responsive element
g13135.t1	LTR	CCGAAA	1363	1403	1383	Low-temperature responsive element
g13135.t1	ABRE	ACGTG	1785	1825	1805	Abscisic acid responsive element
g13135.t1	TCA-element	CCATCTTTTT	1950	1990	1970	Salicylic acid responsive element
g13135.t1	TGACG-motif	TGACG	1858	1898	1878	MeJA responsive element
g13135.t1	CGTCA-motif	CGTCA	1858	1898	1878	MeJA responsive element
g45156.t1	ABRE	AACCCGG	214	254	234	Abscisic acid responsive element
g45156.t1	ABRE	ACGTG	226	266	246	Abscisic acid responsive element
g45156.t1	ABRE	ACGTG	366	406	386	Abscisic acid responsive element
g45156.t1	ABRE	GACACGTGGC	1775	1815	1795	Abscisic acid responsive element
g45156.t1	ABRE	CACGTG	1777	1817	1797	Abscisic acid responsive element
g45156.t1	ABRE	ACGTG	1778	1818	1798	Abscisic acid responsive element
g45156.t1	TATC-box	TATCCCA	462	502	482	Gibberellin responsive element
g45156.t1	TGACG-motif	TGACG	1855	1895	1875	MeJA responsive element
g45156.t1	TCA-element	CCATCTTTTT	135	175	155	Salicylic acid responsive element
g45156.t1	CGTCA-motif	CGTCA	1855	1895	1875	MeJA responsive element
g54673.t1	LTR	CCGAAA	1568	1608	1588	Low-temperature responsive element
g54673.t1	TGACG-motif	TGACG	50	90	70	MeJA responsive element
g54673.t1	TGACG-motif	TGACG	265	305	285	MeJA responsive element
g54673.t1	TGACG-motif	TGACG	1765	1805	1785	MeJA responsive element
g54673.t1	TGACG-motif	TGACG	1934	1974	1954	MeJA responsive element
g54673.t1	ABRE	ACGTG	1451	1491	1471	Abscisic acid responsive element
g54673.t1	TC-rich repeats	GTTTTCTTAC	501	541	521	Defense and Stress responsive element
g54673.t1	TC-rich repeats	ATTCTCTAAC	511	551	531	Defense and Stress responsive element
g54673.t1	CGTCA-motif	CGTCA	50	90	70	MeJA responsive element
g54673.t1	CGTCA-motif	CGTCA	265	305	285	MeJA responsive element
g54673.t1	CGTCA-motif	CGTCA	1765	1805	1785	MeJA responsive element
g54673.t1	CGTCA-motif	CGTCA	1934	1974	1954	MeJA responsive element
g54673.t1	MBSI	TTTTTACGGTTA	478	518	498	Flavonoid biosynthetic responsive element
g247.t1	CGTCA-motif	CGTCA	590	630	610	MeJA responsive element
g247.t1	CGTCA-motif	CGTCA	1631	1671	1651	MeJA responsive element
g247.t1	CGTCA-motif	CGTCA	1846	1886	1866	MeJA responsive element
g247.t1	TGACG-motif	TGACG	590	630	610	MeJA responsive element
g247.t1	TGACG-motif	TGACG	1631	1671	1651	MeJA responsive element
g247.t1	TGACG-motif	TGACG	1846	1886	1866	MeJA responsive element
g247.t1	P-box	CCTTTTG	314	354	334	Gibberellin responsive element
g54081.t1	ABRE	ACGTG	160	200	180	Abscisic acid responsive element
g54081.t1	ABRE	ACGTG	1220	1260	1240	Abscisic acid responsive element
g54081.t1	ABRE	ACGTG	1278	1318	1298	Abscisic acid responsive element
g54081.t1	TGACG-motif	TGACG	1589	1629	1609	MeJA responsive element
g54081.t1	TGACG-motif	TGACG	1964	2004	1984	MeJA responsive element
g54081.t1	CGTCA-motif	CGTCA	1589	1629	1609	MeJA responsive element
g54081.t1	CGTCA-motif	CGTCA	1964	2004	1984	MeJA responsive element
g54081.t1	MBS	CAACTG	412	452	432	Drought responsive element
g54081.t1	MBS	CAACTG	1967	2007	1987	Drought responsive element
g34447.t1	P-box	CCTTTTG	308	348	328	Gibberellin responsive element
g34447.t1	LTR	CCGAAA	1973	2013	1993	Low-temperature responsive element
g34447.t1	CGTCA-motif	CGTCA	1627	1667	1647	MeJA responsive element
g34447.t1	CGTCA-motif	CGTCA	1753	1793	1773	MeJA responsive element
g34447.t1	CGTCA-motif	CGTCA	1756	1796	1776	MeJA responsive element
g34447.t1	TCA-element	CCATCTTTTT	76	116	96	Salicylic acid responsive element
g34447.t1	TCA-element	CCATCTTTTT	1122	1162	1142	Salicylic acid responsive element
g34447.t1	MBS	CAACTG	1002	1042	1022	Drought responsive element
g34447.t1	TGA-element	AACGAC	1721	1761	1741	Auxin responsive element
g34447.t1	TGACG-motif	TGACG	1627	1667	1647	MeJA responsive element
g34447.t1	TGACG-motif	TGACG	1753	1793	1773	MeJA responsive element
g34447.t1	TGACG-motif	TGACG	1756	1796	1776	MeJA responsive element
g34447.t1	GARE-motif	TCTGTTG	189	229	209	Gibberellin responsive element
g34447.t1	GARE-motif	TCTGTTG	568	608	588	Gibberellin responsive element
g34447.t1	GARE-motif	TCTGTTG	817	857	837	Gibberellin responsive element
g46399.t1	CGTCA-motif	CGTCA	871	911	891	MeJA responsive element
g46399.t1	CGTCA-motif	CGTCA	1744	1784	1764	MeJA responsive element
g46399.t1	CGTCA-motif	CGTCA	1903	1943	1923	MeJA responsive element
g46399.t1	TGACG-motif	TGACG	871	911	891	MeJA responsive element
g46399.t1	TGACG-motif	TGACG	1744	1784	1764	MeJA responsive element
g46399.t1	TGACG-motif	TGACG	1903	1943	1923	MeJA responsive element
g46399.t1	ABRE	TACGTGTC	1768	1808	1788	Abscisic acid responsive element
g46399.t1	ABRE	ACGTG	1769	1809	1789	Abscisic acid responsive element
g46399.t1	P-box	CCTTTTG	1657	1697	1677	Gibberellin responsive element
g46399.t1	LTR	CCGAAA	185	225	205	Low-temperature responsive element
g46399.t1	LTR	CCGAAA	1086	1126	1106	Low-temperature responsive element
g46399.t1	LTR	CCGAAA	1329	1369	1349	Low-temperature responsive element
g46399.t1	TGA-box	TGACGTAA	1744	1784	1764	Auxin responsive element
g42034.t1	ABRE	ACGTG	733	773	753	Abscisic acid responsive element
g34256.t1	GARE-motif	TCTGTTG	1382	1422	1402	Gibberellin responsive element
g34256.t1	TGACG-motif	TGACG	1095	1135	1115	MeJA responsive element
g34256.t1	TGACG-motif	TGACG	1151	1191	1171	MeJA responsive element
g34256.t1	ABRE	ACGTG	1097	1137	1117	Abscisic acid responsive element
g34256.t1	ABRE	ACGTG	1112	1152	1132	Abscisic acid responsive element
g34256.t1	ABRE	ACGTG	1153	1193	1173	Abscisic acid responsive element
g34256.t1	ABRE	ACGTG	1756	1796	1776	Abscisic acid responsive element
g34256.t1	ABRE	ACGTG	1971	2011	1991	Abscisic acid responsive element
g34256.t1	TCA-element	CCATCTTTTT	1401	1441	1421	Salicylic acid responsive element
g34256.t1	P-box	CCTTTTG	681	721	701	Gibberellin responsive element
g34256.t1	CGTCA-motif	CGTCA	1095	1135	1115	MeJA responsive element
g34256.t1	CGTCA-motif	CGTCA	1151	1191	1171	MeJA responsive element
g34256.t1	LTR	CCGAAA	1523	1563	1543	Low-temperature responsive element
g59522.t1	TATC-box	TATCCCA	543	583	563	Gibberellin responsive element
g59522.t1	TC-rich repeats	GTTTTCTTAC	1029	1069	1049	Defense and Stress responsive element
g59522.t1	TCA-element	CCATCTTTTT	666	706	686	Salicylic acid responsive element
g59522.t1	TCA-element	CCATCTTTTT	1251	1291	1271	Salicylic acid responsive element
g59522.t1	TCA-element	CCATCTTTTT	1693	1733	1713	Salicylic acid responsive element
g59522.t1	TCA-element	CCATCTTTTT	1790	1830	1810	Salicylic acid responsive element
g59522.t1	MBS	CAACTG	178	218	198	Drought responsive element
g59522.t1	ABRE	ACGTG	384	424	404	Abscisic acid responsive element
g59522.t1	P-box	CCTTTTG	38	78	18	Gibberellin responsive element
g42044.t1	MBS	CAACTG	1828	1868	1848	Drought responsive element
g42044.t1	CGTCA-motif	CGTCA	866	906	886	MeJA responsive element
g42044.t1	TGACG-motif	TGACG	866	906	886	MeJA responsive element
g42044.t1	ABRE	GACACGTGGC	492	532	512	Abscisic acid responsive element
g42044.t1	ABRE	ACGTG	610	650	630	Abscisic acid responsive element
g42044.t1	TCA-element	CCATCTTTTT	188	228	208	Salicylic acid responsive element
g42044.t1	LTR	CCGAAA	1512	1552	1532	Low-temperature responsive element
g42044.t1	P-box	CCTTTTG	947	987	967	Gibberellin responsive element
g60226.t1	TC-rich repeats	GTTTTCTTAC	232	272	252	Defense and Stress responsive element
g60226.t1	CGTCA-motif	CGTCA	1717	1757	1737	MeJA responsive element
g60226.t1	LTR	CCGAAA	954	994	974	Low-temperature responsive element
g60226.t1	TGACG-motif	TGACG	1717	1757	1737	MeJA responsive element
g60226.t1	MBS	CAACTG	821	861	841	Drought responsive element
g16560.t1	TGACG-motif	TGACG	259	299	279	MeJA responsive element
g16560.t1	TGACG-motif	TGACG	781	821	801	MeJA responsive element
g16560.t1	CGTCA-motif	CGTCA	259	299	279	MeJA responsive element
g16560.t1	CGTCA-motif	CGTCA	781	821	801	MeJA responsive element
g16560.t1	LTR	CCGAAA	855	895	875	Low-temperature responsive element
g16560.t1	ABRE	ACGTG	321	361	341	Abscisic acid responsive element
g16560.t1	ABRE	ACGTG	352	392	372	Abscisic acid responsive element
g16560.t1	ABRE	ACGTG	936	976	956	Abscisic acid responsive element
g16560.t1	ABRE	AACCCGG	1931	1971	1951	Abscisic acid responsive element
g16560.t1	MBS	CAACTG	1174	1214	1194	Drought responsive element
g9534.t1	P-box	CCTTTTG	545	585	565	Gibberellin responsive element
g9534.t1	TCA-element	CCATCTTTTT	928	968	948	Salicylic acid responsive element
g9534.t1	LTR	CCGAAA	498	538	518	Low-temperature responsive element
g9534.t1	LTR	CCGAAA	1572	1612	1592	Low-temperature responsive element
g9534.t1	ABRE	CACGTG	1664	1704	1684	Abscisic acid responsive element
g9534.t1	ABRE	ACGTG	1665	1705	1685	Abscisic acid responsive element
g9534.t1	TATC-box	TATCCCA	771	811	791	Gibberellin responsive element
g9534.t1	TGACG-motif	TGACG	1889	1929	1909	MeJA responsive element
g9534.t1	CGTCA-motif	CGTCA	1889	1929	1909	MeJA responsive element
g4237.t1	TGA-element	AACGAC	1861	1901	1881	Auxin responsive element
g4237.t1	MBS	CAACTG	1072	1112	1092	Drought responsive element
g4237.t1	GARE-motif	TCTGTTG	1491	1531	1511	Gibberellin responsive element
g4237.t1	GARE-motif	TCTGTTG	1804	1844	1824	Gibberellin responsive element
g4237.t1	TCA-element	CCATCTTTTT	1583	1623	1603	Salicylic acid responsive element
g4338.t1	TGA-element	AACGAC	1875	1915	1895	Auxin responsive element
g4338.t1	GARE-motif	TCTGTTG	1516	1556	1536	Gibberellin responsive element
g4338.t1	TC-rich repeats	GTTTTCTTAC	798	838	818	Defense and Stress responsive element
g11502.t1	TGA-element	AACGAC	860	900	880	Auxin responsive element
g11502.t1	ABRE	ACGTG	306	346	326	Abscisic acid responsive element
g11502.t1	P-box	CCTTTTG	319	359	339	Gibberellin responsive element
g11502.t1	P-box	CCTTTTG	1752	1792	1772	Gibberellin responsive element
g11502.t1	AuxRR-core	GGTCCAT	108	148	128	Auxin responsive element
g7739.t1	ABRE	CACGTG	534	574	554	Abscisic acid responsive element
g7739.t1	ABRE	ACGTG	535	575	555	Abscisic acid responsive element
g7739.t1	TCA-element	TCAGAAGAGG	141	181	161	Salicylic acid responsive element
g7739.t1	TCA-element	CCATCTTTTT	560	600	580	Salicylic acid responsive element
g7739.t1	TGACG-motif	TGACG	1104	1144	1124	MeJA responsive element
g7739.t1	CGTCA-motif	CGTCA	1104	1144	1124	MeJA responsive element
g57590.t1	TGACG-motif	TGACG	1189	1229	1209	MeJA responsive element
g57590.t1	ABRE	ACGTG	1400	1440	1420	Abscisic acid responsive element
g57590.t1	CGTCA-motif	CGTCA	1189	1229	1209	MeJA responsive element
g24955.t1	TGA-element	AACGAC	226	266	246	Auxin responsive element
g24955.t1	TGACG-motif	TGACG	761	801	781	MeJA responsive element
g24955.t1	TGACG-motif	TGACG	1521	1561	1541	MeJA responsive element
g24955.t1	MBS	CAACTG	1853	1893	1873	Drought responsive element
g24955.t1	CGTCA-motif	CGTCA	761	801	781	MeJA responsive element
g24955.t1	CGTCA-motif	CGTCA	1521	1561	1541	MeJA responsive element
g24955.t1	LTR	CCGAAA	937	977	957	Low-temperature responsive element
g5137.t1	ABRE	GCCGCGTGGC	1907	1947	1927	Abscisic acid responsive element
g5137.t1	CGTCA-motif	CGTCA	102	142	122	MeJA responsive element
g5137.t1	CGTCA-motif	CGTCA	1832	1872	1852	MeJA responsive element
g5137.t1	TGACG-motif	TGACG	102	142	122	MeJA responsive element
g5137.t1	TGACG-motif	TGACG	1832	1872	1852	MeJA responsive element
g40985.t1	AuxRR-core	GGTCCAT	536	576	556	Auxin responsive element
g40985.t1	MBS	CAACTG	1157	1197	1177	Drought responsive element
g40985.t1	CGTCA-motif	CGTCA	406	446	426	MeJA responsive element
g40985.t1	CGTCA-motif	CGTCA	879	919	899	MeJA responsive element
g40985.t1	TGACG-motif	TGACG	406	446	426	MeJA responsive element
g40985.t1	TGACG-motif	TGACG	879	919	899	MeJA responsive element
g40985.t1	TC-rich repeats	ATTCTCTAAC	966	1006	986	Defense and Stress responsive element
g40985.t1	ABRE	CGCACGTGTC	1391	1431	1411	Abscisic acid responsive element
g40985.t1	ABRE	CACGTG	1393	1433	1413	Abscisic acid responsive element
g40985.t1	ABRE	ACGTG	1394	1434	1414	Abscisic acid responsive element
g41914.t1	LTR	CCGAAA	290	330	310	Low-temperature responsive element
g41914.t1	GARE-motif	TCTGTTG	59	99	79	Gibberellin responsive element
g41914.t1	P-box	CCTTTTG	1731	1771	1751	Gibberellin responsive element
g41914.t1	TGACG-motif	TGACG	639	679	659	MeJA responsive element
g41914.t1	TGACG-motif	TGACG	797	837	817	MeJA responsive element
g41914.t1	TCA-element	CCATCTTTTT	1507	1547	1527	Salicylic acid responsive element
g41914.t1	CGTCA-motif	CGTCA	639	679	659	MeJA responsive element
g41914.t1	CGTCA-motif	CGTCA	797	837	817	MeJA responsive element
g41914.t1	MBS	CAACTG	677	717	697	Drought responsive element
g54230.t1	TGACG-motif	TGACG	659	699	679	MeJA responsive element
g54230.t1	TGACG-motif	TGACG	815	855	835	MeJA responsive element
g54230.t1	TCA-element	TCAGAAGAGG	1162	1202	1182	Salicylic acid responsive element
g54230.t1	CGTCA-motif	CGTCA	659	699	679	MeJA responsive element
g54230.t1	CGTCA-motif	CGTCA	815	855	835	MeJA responsive element
g54230.t1	MBS	CAACTG	163	203	183	Drought responsive element
g54230.t1	MBS	CAACTG	372	412	392	Drought responsive element
g54232.t1	CGTCA-motif	CGTCA	1356	1396	1376	MeJA responsive element
g54232.t1	LTR	CCGAAA	555	595	575	Low-temperature responsive element
g54232.t1	ABRE	TACGGTC	153	193	173	Abscisic acid responsive element
g54232.t1	ABRE	ACGTG	786	826	806	Abscisic acid responsive element
g54232.t1	ABRE	ACGTG	1534	1574	1554	Abscisic acid responsive element
g54232.t1	TGACG-motif	TGACG	1356	1396	1376	MeJA responsive element
g54232.t1	TCA-element	CCATCTTTTT	1271	1311	1291	Salicylic acid responsive element
g58925.t1	TGACG-motif	TGACG	49	89	69	MeJA responsive element
g58925.t1	TGACG-motif	TGACG	592	632	612	MeJA responsive element
g58925.t1	TGACG-motif	TGACG	1011	1051	1031	MeJA responsive element
g58925.t1	MBSI	aaaAaaC(G/C)GTTA	1497	1537	1517	Flavonoid biosynthetic responsive element
g58925.t1	ABRE	TACGTGTC	1242	1282	1262	Abscisic acid responsive element
g58925.t1	ABRE	ACGTG	1243	1283	1263	Abscisic acid responsive element
g58925.t1	TCA-element	CCATCTTTTT	1107	1147	1127	Salicylic acid responsive element
g58925.t1	CGTCA-motif	CGTCA	49	89	69	MeJA responsive element
g58925.t1	CGTCA-motif	CGTCA	592	632	612	MeJA responsive element
g58925.t1	CGTCA-motif	CGTCA	1011	1051	1031	MeJA responsive element
g5306.t1	LTR	CCGAAA	1502	1542	1522	Low-temperature responsive element
g5306.t1	TCA-element	CCATCTTTTT	825	865	845	Salicylic acid responsive element
g5306.t1	TCA-element	CCATCTTTTT	1672	1712	1692	Salicylic acid responsive element
g5306.t1	TCA-element	CCATCTTTTT	1912	1952	1932	Salicylic acid responsive element
g5306.t1	P-box	CCTTTTG	1124	1164	1144	Gibberellin responsive element
g5306.t1	TGA-element	AACGAC	1724	1764	1744	Auxin responsive element
g5306.t1	GARE-motif	TCTGTTG	1756	1796	1776	Gibberellin responsive element
g11240.t1	CGTCA-motif	CGTCA	1238	1278	1258	MeJA responsive element
g11240.t1	MBS	CAACTG	1589	1629	1609	Drought responsive element
g11240.t1	GARE-motif	TCTGTTG	1178	1218	1198	Gibberellin responsive element
g11240.t1	TGACG-motif	TGACG	1238	1278	1258	MeJA responsive element
g11240.t1	LTR	CCGAAA	1223	1263	1243	Low-temperature responsive element
g11240.t1	TCA-element	CCATCTTTTT	1102	1142	1122	Salicylic acid responsive element
g11247.t1	GARE-motif	TCTGTTG	1415	1455	1435	Gibberellin responsive element
g11247.t1	LTR	CCGAAA	1460	1500	1480	Low-temperature responsive element
g11247.t1	TCA-element	CCATCTTTTT	1339	1379	1359	Salicylic acid responsive element
g11247.t1	P-box	CCTTTTG	197	237	217	Gibberellin responsive element
g11247.t1	CGTCA-motif	CGTCA	1475	1515	1495	MeJA responsive element
g11247.t1	MBS	CAACTG	1827	1867	1847	Drought responsive element
g11247.t1	TGACG-motif	TGACG	1475	1515	1495	MeJA responsive element
g4521.t1	P-box	CCTTTTG	1358	1398	1378	Gibberellin responsive element
g35045.t1	TGACG-motif	TGACG	989	1029	1009	MeJA responsive element
g35045.t1	ABRE	ACGTG	589	629	609	Abscisic acid responsive element
g35045.t1	CGTCA-motif	CGTCA	989	1029	1009	MeJA responsive element
g19429.t1	GARE-motif	TCTGTTG	1828	1868	1848	Gibberellin responsive element
g19429.t1	TC-rich repeats	ATTCTCTAAC	418	458	438	Defense and Stress responsive element
g19429.t1	TCA-element	CCATCTTTTT	716	756	736	Salicylic acid responsive element
g19429.t1	TCA-element	CCATCTTTTT	748	788	768	Salicylic acid responsive element
g19429.t1	TGACG-motif	TGACG	28	68	48	MeJA responsive element
g19429.t1	CGTCA-motif	CGTCA	28	68	48	MeJA responsive element
g19429.t1	MBS	CAACTG	1864	1904	1884	Drought responsive element
g62835.t1	TCA-element	CCATCTTTTT	683	723	703	Salicylic acid responsive element
g62835.t1	TC-rich repeats	ATTCTCTAAC	385	425	405	Defense and Stress responsive element
g62835.t1	CGTCA-motif	CGTCA	1	41	21	MeJA responsive element
g62835.t1	CGTCA-motif	CGTCA	106	146	126	MeJA responsive element
g62835.t1	TGACG-motif	TGACG	1	41	21	MeJA responsive element
g62835.t1	TGACG-motif	TGACG	106	146	126	MeJA responsive element
g62835.t1	MBS	CAACTG	1863	1903	1883	Drought responsive element
g62835.t1	GARE-motif	TCTGTTG	1827	1867	1847	Gibberellin responsive element
g19319.t1	MBS	CAACTG	1864	1904	1884	Drought responsive element
g19319.t1	GARE-motif	TCTGTTG	1828	1868	1848	Gibberellin responsive element
g19319.t1	TCA-element	CCATCTTTTT	432	472	452	Salicylic acid responsive element
g19319.t1	TCA-element	CCATCTTTTT	464	504	484	Salicylic acid responsive element
g19329.t1	GARE-motif	TCTGTTG	1828	1868	1848	Gibberellin responsive element
g19329.t1	TC-rich repeats	ATTCTCTAAC	354	394	374	Defense and Stress responsive element
g19329.t1	TCA-element	CCATCTTTTT	272	312	292	Salicylic acid responsive element
g19329.t1	TCA-element	CCATCTTTTT	715	755	735	Salicylic acid responsive element
g19329.t1	MBS	CAACTG	1864	1904	1884	Drought responsive element
g3364.t1	TC-rich repeats	ATTCTCTAAC	56	96	76	Defense and Stress responsive element
g3364.t1	TC-rich repeats	ATTCTCTAAC	1030	1070	1050	Defense and Stress responsive element
g3364.t1	LTR	CCGAAA	666	706	686	Low-temperature responsive element
g3364.t1	ABRE	ACGTG	341	381	361	Abscisic acid responsive element
g3364.t1	ABRE	CACGTG	848	888	868	Abscisic acid responsive element
g3364.t1	ABRE	ACGTG	849	889	869	Abscisic acid responsive element
g3364.t1	TGACG-motif	TGACG	838	878	858	MeJA responsive element
g3364.t1	TGA-element	AACGAC	1970	2010	1990	Auxin responsive element
g3364.t1	CGTCA-motif	CGTCA	838	878	858	MeJA responsive element
g17792.t1	TGA-element	AACGAC	1970	2010	1990	Auxin responsive element
g17792.t1	TGACG-motif	TGACG	838	878	858	MeJA responsive element
g17792.t1	CGTCA-motif	CGTCA	838	878	858	MeJA responsive element
g17792.t1	ABRE	ACGTG	341	381	361	Abscisic acid responsive element
g17792.t1	ABRE	CACGTG	848	888	868	Abscisic acid responsive element
g17792.t1	ABRE	ACGTG	849	889	869	Abscisic acid responsive element
g17792.t1	TC-rich repeats	ATTCTCTAAC	56	96	76	Defense and Stress responsive element
g17792.t1	TC-rich repeats	ATTCTCTAAC	1030	1070	1050	Defense and Stress responsive element
g17792.t1	LTR	CCGAAA	666	706	686	Low-temperature responsive element
g59672.t1	TC-rich repeats	GTTTTCTTAC	1829	1869	1849	Defense and Stress responsive element
g59672.t1	TGA-element	AACGAC	1136	1176	1156	Auxin responsive element
g43248.t1	P-box	CCTTTTG	162	202	182	Gibberellin responsive element
g43248.t1	P-box	CCTTTTG	525	565	545	Gibberellin responsive element
g43248.t1	TCA-element	CCATCTTTTT	386	426	406	Salicylic acid responsive element
g43248.t1	TCA-element	CCATCTTTTT	1786	1826	1806	Salicylic acid responsive element
g43248.t1	ABRE	ACGTG	1597	1637	1617	Abscisic acid responsive element
g43248.t1	TGACG-motif	TGACG	1595	1635	1615	MeJA responsive element
g43248.t1	CGTCA-motif	CGTCA	1595	1635	1615	MeJA responsive element
g43248.t1	MBS	CAACTG	1575	1615	1595	Drought responsive element
g13167.t1	ABRE	ACGTG	315	355	335	Abscisic acid responsive element
g13167.t1	TGACG-motif	TGACG	71	111	91	MeJA responsive element
g13167.t1	TGACG-motif	TGACG	1646	1686	1666	MeJA responsive element
g13167.t1	CGTCA-motif	CGTCA	71	111	91	MeJA responsive element
g13167.t1	CGTCA-motif	CGTCA	1646	1686	1666	MeJA responsive element
g13167.t1	MBS	CAACTG	343	383	363	Drought responsive element
g25833.t1	ABRE	ACGTG	1382	1422	1402	Abscisic acid responsive element
g25833.t1	TGACG-motif	TGACG	19	59	39	MeJA responsive element
g25833.t1	TCA-element	CCATCTTTTT	89	129	109	Salicylic acid responsive element
g25833.t1	TCA-element	CCATCTTTTT	694	734	714	Salicylic acid responsive element
g25833.t1	CGTCA-motif	CGTCA	19	59	39	MeJA responsive element
g25833.t1	P-box	CCTTTTG	1492	1532	1512	Gibberellin responsive element
g25833.t1	MBS	CAACTG	432	472	452	Drought responsive element
g25891.t1	TGACG-motif	TGACG	1374	1414	1394	MeJA responsive element
g25891.t1	TGACG-motif	TGACG	1416	1456	1436	MeJA responsive element
g25891.t1	GARE-motif	TCTGTTG	203	243	223	Gibberellin responsive element
g25891.t1	ABRE	ACGTG	1565	1605	1585	Abscisic acid responsive element
g25891.t1	P-box	CCTTTTG	1676	1716	1696	Gibberellin responsive element
g25891.t1	CGTCA-motif	CGTCA	1374	1414	1394	MeJA responsive element
g25891.t1	CGTCA-motif	CGTCA	1416	1456	1436	MeJA responsive element
g25891.t1	MBSI	aaaAaaC(G/C)GTTA	349	389	369	Flavonoid biosynthetic responsive element
g25891.t1	LTR	CCGAAA	260	300	280	Low-temperature responsive element
g25891.t1	TCA-element	CCATCTTTTT	352	392	372	Salicylic acid responsive element
g50983.t1	TGACG-motif	TGACG	847	887	867	MeJA responsive element
g50983.t1	TGA-element	AACGAC	1963	2003	1983	Auxin responsive element
g50983.t1	TGACG-motif	TGACG	873	913	893	MeJA responsive element
g50983.t1	TGACG-motif	TGACG	1929	1969	1949	MeJA responsive element
g50983.t1	GARE-motif	TCTGTTG	990	1030	1010	Gibberellin responsive element
g50983.t1	P-box	CCTTTTG	1584	1624	1604	Gibberellin responsive element
g50983.t1	CGTCA-motif	CGTCA	847	887	867	MeJA responsive element
g50983.t1	CGTCA-motif	CGTCA	873	913	893	MeJA responsive element
g50983.t1	CGTCA-motif	CGTCA	1929	1969	1949	MeJA responsive element
g24748.t1	ABRE	ACGTG	968	1008	988	Abscisic acid responsive element
g24748.t1	TATC-box	TATCCCA	1595	1635	1615	Gibberellin responsive element
g24748.t1	LTR	CCGAAA	267	307	287	Low-temperature responsive element
g24748.t1	LTR	CCGAAA	1239	1279	1259	Low-temperature responsive element
g24748.t1	CGTCA-motif	CGTCA	1194	1234	1214	MeJA responsive element
g24748.t1	CGTCA-motif	CGTCA	1625	1665	1645	MeJA responsive element
g24748.t1	TGACG-motif	TGACG	1194	1234	1214	MeJA responsive element
g24748.t1	TGACG-motif	TGACG	1625	1665	1645	MeJA responsive element
g58568.t1	TGACG-motif	TGACG	756	796	776	MeJA responsive element
g58568.t1	TGACG-motif	TGACG	988	1028	1008	MeJA responsive element
g58568.t1	TGACG-motif	TGACG	1021	1061	1041	MeJA responsive element
g58568.t1	GARE-motif	TCTGTTG	1742	1782	1762	Gibberellin responsive element
g58568.t1	TCA-element	TCAGAAGAGG	270	310	290	Salicylic acid responsive element
g58568.t1	CGTCA-motif	CGTCA	756	796	776	MeJA responsive element
g58568.t1	CGTCA-motif	CGTCA	988	1028	1008	MeJA responsive element
g58568.t1	CGTCA-motif	CGTCA	1021	1061	1041	MeJA responsive element
g1623.t1	TGACG-motif	TGACG	1060	1100	1080	MeJA responsive element
g1623.t1	TGA-element	AACGAC	0	40	20	Auxin responsive element
g1623.t1	TGA-element	AACGAC	645	685	665	Auxin responsive element
g1623.t1	CGTCA-motif	CGTCA	1060	1100	1080	MeJA responsive element
g1623.t1	LTR	CCGAAA	509	549	529	Low-temperature responsive element
g1623.t1	ABRE	ACGTG	137	177	157	Abscisic acid responsive element
g1623.t1	ABRE	ACGTG	527	567	547	Abscisic acid responsive element
g1623.t1	ABRE	ACGTG	578	618	598	Abscisic acid responsive element
g1623.t1	ABRE	ACGTG	609	649	629	Abscisic acid responsive element
g1623.t1	ABRE	ACGTG	1265	1305	1285	Abscisic acid responsive element
g1623.t1	ABRE	ACGTG	1847	1887	1867	Abscisic acid responsive element
g25336.t1	TC-rich repeats	GTTTTCTTAC	858	898	878	Defense and Stress responsive element
g25336.t1	ABRE	ACGTG	209	249	229	Abscisic acid responsive element
g25336.t1	ABRE	ACGTG	1016	1056	1036	Abscisic acid responsive element
g25336.t1	ABRE	ACGTG	1459	1499	1479	Abscisic acid responsive element
g25336.t1	MBSI	TTTTTACGGTTA	62	102	82	Flavonoid biosynthetic responsive element
g25336.t1	MBSI	aaaAaaC(G/C)GTTA	1289	1329	1309	Flavonoid biosynthetic responsive element
g25336.t1	TCA-element	CCATCTTTTT	258	298	278	Salicylic acid responsive element
g25336.t1	MBS	CAACTG	437	477	457	Drought responsive element
g25336.t1	MBS	CAACTG	1922	1962	1942	Drought responsive element
g20532.t1	LTR	CCGAAA	785	825	805	Low-temperature responsive element
g20532.t1	LTR	CCGAAA	1518	1558	1538	Low-temperature responsive element
g20532.t1	ABRE	ACGTG	98	138	118	Abscisic acid responsive element
g20532.t1	TC-rich repeats	GTTTTCTTAC	420	460	440	Defense and Stress responsive element
g20532.t1	TC-rich repeats	GTTTTCTTAC	1929	1969	1949	Defense and Stress responsive element
g20532.t1	TCA-element	CCATCTTTTT	622	662	642	Salicylic acid responsive element
g20532.t1	TCA-element	TCAGAAGAGG	1896	1936	1916	Salicylic acid responsive element
g20532.t1	MBS	CAACTG	692	732	712	Drought responsive element
g20532.t1	MBS	CAACTG	905	945	925	Drought responsive element
g25337.t1	CGTCA-motif	CGTCA	661	701	681	MeJA responsive element
g25337.t1	TGACG-motif	TGACG	661	701	681	MeJA responsive element
g25337.t1	ABRE	ACGTG	437	477	457	Abscisic acid responsive element
g25337.t1	ABRE	ACGTG	663	703	683	Abscisic acid responsive element
g25337.t1	ABRE	ACGTG	1130	1170	1150	Abscisic acid responsive element
g25337.t1	TATC-box	TATCCCA	1472	1512	1492	Gibberellin responsive element
g15746.t1	LTR	CCGAAA	107	147	127	Low-temperature responsive element
g15746.t1	TC-rich repeats	GTTTTCTTAC	33	73	13	Defense and Stress responsive element
g15746.t1	ABRE	ACGTG	1783	1823	1803	Abscisic acid responsive element
g15746.t1	ABRE	ACGTG	1875	1915	1895	Abscisic acid responsive element
g15746.t1	CGTCA-motif	CGTCA	1469	1509	1489	MeJA responsive element
g15746.t1	TGACG-motif	TGACG	1469	1509	1489	MeJA responsive element
g38205.t1	TATC-box	TATCCCA	62	102	82	Gibberellin responsive element
g38205.t1	TGACG-motif	TGACG	1918	1958	1938	MeJA responsive element
g38205.t1	TCA-element	CCATCTTTTT	606	646	626	Salicylic acid responsive element
g38205.t1	TCA-element	CCATCTTTTT	1341	1381	1361	Salicylic acid responsive element
g38205.t1	CGTCA-motif	CGTCA	1918	1958	1938	MeJA responsive element
g41640.t1	P-box	CCTTTTG	1868	1908	1888	Gibberellin responsive element
g41640.t1	LTR	CCGAAA	1397	1437	1417	Low-temperature responsive element
g41640.t1	TCA-element	CCATCTTTTT	663	703	683	Salicylic acid responsive element
g41640.t1	ABRE	ACGTG	144	184	164	Abscisic acid responsive element
g41640.t1	ABRE	ACGTG	837	877	857	Abscisic acid responsive element
g41640.t1	ABRE	ACGTG	1679	1719	1699	Abscisic acid responsive element
g41643.t1	P-box	CCTTTTG	1868	1908	1888	Gibberellin responsive element
g41643.t1	LTR	CCGAAA	223	263	243	Low-temperature responsive element
g41643.t1	LTR	CCGAAA	1395	1435	1415	Low-temperature responsive element
g41643.t1	TCA-element	CCATCTTTTT	455	495	475	Salicylic acid responsive element
g41643.t1	TCA-element	CCATCTTTTT	930	970	950	Salicylic acid responsive element
g41643.t1	ABRE	ACGTG	633	673	653	Abscisic acid responsive element
g41643.t1	ABRE	ACGTG	1679	1719	1699	Abscisic acid responsive element
g41643.t1	MBS	CAACTG	709	749	729	Drought responsive element
g13501.t1	LTR	CCGAAA	588	628	608	Low-temperature responsive element
g13501.t1	TCA-element	CCATCTTTTT	974	1014	994	Salicylic acid responsive element
g13501.t1	TC-rich repeats	ATTCTCTAAC	238	278	258	Defense and Stress responsive element
g13501.t1	P-box	CCTTTTG	1237	1277	1257	Gibberellin responsive element
g13501.t1	ABRE	CGTACGTGCA	220	260	240	Abscisic acid responsive element
g13501.t1	ABRE	GACACGTACGT	223	263	243	Abscisic acid responsive element
g13501.t1	ABRE	ACGTG	227	267	247	Abscisic acid responsive element
g13501.t1	ABRE	CACGTG	631	671	651	Abscisic acid responsive element
g13501.t1	ABRE	ACGTG	632	672	652	Abscisic acid responsive element
g23292.t1	LTR	CCGAAA	1484	1524	1504	Low-temperature responsive element
g23292.t1	TGA-element	AACGAC	465	505	485	Auxin responsive element
g46180.t1	MBS	CAACTG	1424	1464	1444	Drought responsive element
g46180.t1	MBS	CAACTG	1766	1806	1786	Drought responsive element
g46180.t1	TC-rich repeats	GTTTTCTTAC	312	352	332	Defense and Stress responsive element
g46180.t1	TCA-element	CCATCTTTTT	1680	1720	1700	Salicylic acid responsive element
g46180.t1	TCA-element	CCATCTTTTT	1811	1851	1831	Salicylic acid responsive element
g46180.t1	ABRE	ACGTG	254	294	274	Abscisic acid responsive element
g46180.t1	TGA-element	AACGAC	1573	1613	1593	Auxin responsive element
g46180.t1	ABRE	GACACGTGGC	685	725	705	Abscisic acid responsive element
g46287.t1	TGA-element	AACGAC	643	683	663	Auxin responsive element
g46287.t1	TGA-element	AACGAC	1693	1733	1713	Auxin responsive element
g46287.t1	MBS	CAACTG	834	874	854	Drought responsive element
g46287.t1	MBS	CAACTG	1256	1296	1276	Drought responsive element
g46287.t1	TC-rich repeats	ATTCTCTAAC	986	1026	1006	Defense and Stress responsive element
g46287.t1	CGTCA-motif	CGTCA	155	195	175	MeJA responsive element
g46287.t1	CGTCA-motif	CGTCA	199	239	219	MeJA responsive element
g46287.t1	CGTCA-motif	CGTCA	292	332	312	MeJA responsive element
g46287.t1	CGTCA-motif	CGTCA	336	376	356	MeJA responsive element
g46287.t1	CGTCA-motif	CGTCA	358	398	378	MeJA responsive element
g46287.t1	CGTCA-motif	CGTCA	380	420	400	MeJA responsive element
g46287.t1	CGTCA-motif	CGTCA	1809	1849	1829	MeJA responsive element
g46287.t1	TCA-element	CCATCTTTTT	749	789	769	Salicylic acid responsive element
g46287.t1	TCA-element	CCATCTTTTT	882	922	902	Salicylic acid responsive element
g46287.t1	TCA-element	CCATCTTTTT	1040	1080	1060	Salicylic acid responsive element
g46287.t1	TCA-element	CCATCTTTTT	1601	1641	1621	Salicylic acid responsive element
g46287.t1	ABRE	ACGTG	1286	1326	1306	Abscisic acid responsive element
g46287.t1	TGACG-motif	TGACG	155	195	175	MeJA responsive element
g46287.t1	TGACG-motif	TGACG	199	239	219	MeJA responsive element
g46287.t1	TGACG-motif	TGACG	292	332	312	MeJA responsive element
g46287.t1	TGACG-motif	TGACG	336	376	356	MeJA responsive element
g46287.t1	TGACG-motif	TGACG	358	398	378	MeJA responsive element
g46287.t1	TGACG-motif	TGACG	380	420	400	MeJA responsive element
g46287.t1	TGACG-motif	TGACG	1809	1849	1829	MeJA responsive element
g46287.t1	GARE-motif	TCTGTTG	1891	1931	1911	Gibberellin responsive element
g46287.t1	LTR	CCGAAA	1231	1271	1251	Low-temperature responsive element
g46287.t1	LTR	CCGAAA	1958	1998	1978	Low-temperature responsive element
g46840.t1	TGA-element	AACGAC	1698	1738	1718	Auxin responsive element
g46840.t1	GARE-motif	TCTGTTG	631	671	651	Gibberellin responsive element
g46840.t1	TCA-element	TCAGAAGAGG	369	409	389	Salicylic acid responsive element
g46840.t1	TCA-element	CCATCTTTTT	915	955	935	Salicylic acid responsive element
g46840.t1	ABRE	ACGTG	1663	1703	1683	Abscisic acid responsive element
g46841.t1	MBS	CAACTG	885	925	905	Drought responsive element
g46841.t1	TGA-element	AACGAC	571	611	591	Auxin responsive element
g46841.t1	TGA-element	AACGAC	1837	1877	1857	Auxin responsive element
g46841.t1	AuxRR-core	GGTCCAT	955	995	975	Auxin responsive element
g46841.t1	TCA-element	CCATCTTTTT	913	953	933	Salicylic acid responsive element
g46841.t1	TCA-element	CCATCTTTTT	1919	1959	1939	Salicylic acid responsive element
g46841.t1	LTR	CCGAAA	1821	1861	1841	Low-temperature responsive element
g46841.t1	P-box	CCTTTTG	295	335	315	Gibberellin responsive element
g59915.t1	ABRE	ACGTG	627	667	647	Abscisic acid responsive element
g59915.t1	ABRE	GCCGCGTGGC	702	742	722	Abscisic acid responsive element
g59915.t1	ABRE	ACGTG	1538	1578	1558	Abscisic acid responsive element
g59915.t1	P-box	CCTTTTG	1150	1190	1170	Gibberellin responsive element
g59915.t1	LTR	CCGAAA	1578	1618	1598	Low-temperature responsive element
g59915.t1	TGACG-motif	TGACG	1186	1226	1206	MeJA responsive element
g59915.t1	TGACG-motif	TGACG	1536	1576	1556	MeJA responsive element
g59915.t1	CGTCA-motif	CGTCA	1186	1226	1206	MeJA responsive element
g59915.t1	CGTCA-motif	CGTCA	1536	1576	1556	MeJA responsive element
g59915.t1	TGA-element	AACGAC	143	183	163	Auxin responsive element
g8120.t1	CGTCA-motif	CGTCA	263	303	283	MeJA responsive element
g8120.t1	CGTCA-motif	CGTCA	468	508	488	MeJA responsive element
g8120.t1	CGTCA-motif	CGTCA	566	606	586	MeJA responsive element
g8120.t1	TGACG-motif	TGACG	263	303	283	MeJA responsive element
g8120.t1	TGACG-motif	TGACG	468	508	488	MeJA responsive element
g8120.t1	TGACG-motif	TGACG	566	606	586	MeJA responsive element
g8120.t1	TCA-element	CCATCTTTTT	61	101	81	Salicylic acid responsive element
g8120.t1	AuxRR-core	GGTCCAT	175	215	195	Auxin responsive element
g8120.t1	TATC-box	TATCCCA	1878	1918	1898	Gibberellin responsive element
g20982.t1	TGACG-motif	TGACG	1912	1952	1932	MeJA responsive element
g20982.t1	MBS	CAACTG	1908	1948	1928	Drought responsive element
g20982.t1	CGTCA-motif	CGTCA	1912	1952	1932	MeJA responsive element
g20985.t1	CGTCA-motif	CGTCA	1912	1952	1932	MeJA responsive element
g20985.t1	MBS	CAACTG	262	302	282	Drought responsive element
g20985.t1	MBS	CAACTG	1908	1948	1928	Drought responsive element
g20985.t1	TGACG-motif	TGACG	1912	1952	1932	MeJA responsive element
g12097.t1	ABRE	GCAACGTGTC	82	122	102	Abscisic acid responsive element
g12097.t1	ABRE	ACGTG	85	125	105	Abscisic acid responsive element
g12097.t1	ABRE	ACGTG	1421	1461	1441	Abscisic acid responsive element
g12097.t1	ABRE	ACGTG	1641	1681	1661	Abscisic acid responsive element
g12097.t1	MBS	CAACTG	1876	1916	1896	Drought responsive element
g12097.t1	CGTCA-motif	CGTCA	413	453	433	MeJA responsive element
g12097.t1	CGTCA-motif	CGTCA	1285	1325	1305	MeJA responsive element
g12097.t1	TGACG-motif	TGACG	413	453	433	MeJA responsive element
g12097.t1	TGACG-motif	TGACG	1285	1325	1305	MeJA responsive element
g12096.t1	LTR	CCGAAA	757	797	777	Low-temperature responsive element
g12096.t1	LTR	CCGAAA	955	995	975	Low-temperature responsive element
g12096.t1	LTR	CCGAAA	1104	1144	1124	Low-temperature responsive element
g12096.t1	LTR	CCGAAA	1703	1743	1723	Low-temperature responsive element
g12096.t1	TGACG-motif	TGACG	196	236	216	MeJA responsive element
g12096.t1	TGACG-motif	TGACG	479	519	499	MeJA responsive element
g12096.t1	TGACG-motif	TGACG	1470	1510	1490	MeJA responsive element
g12096.t1	TGACG-motif	TGACG	1796	1836	1816	MeJA responsive element
g12096.t1	TGACG-motif	TGACG	1915	1955	1935	MeJA responsive element
g12096.t1	CGTCA-motif	CGTCA	196	236	216	MeJA responsive element
g12096.t1	CGTCA-motif	CGTCA	479	519	499	MeJA responsive element
g12096.t1	CGTCA-motif	CGTCA	1470	1510	1490	MeJA responsive element
g12096.t1	CGTCA-motif	CGTCA	1796	1836	1816	MeJA responsive element
g12096.t1	CGTCA-motif	CGTCA	1915	1955	1935	MeJA responsive element
g12096.t1	MBS	CAACTG	1792	1832	1812	Drought responsive element
g20992.t1	TGACG-motif	TGACG	1692	1732	1712	MeJA responsive element
g20992.t1	TGACG-motif	TGACG	1799	1839	1819	MeJA responsive element
g20992.t1	TGACG-motif	TGACG	1915	1955	1935	MeJA responsive element
g20992.t1	ABRE	ACGTG	1690	1730	1710	Abscisic acid responsive element
g20992.t1	MBS	CAACTG	1795	1835	1815	Drought responsive element
g20992.t1	MBS	CAACTG	1911	1951	1931	Drought responsive element
g20992.t1	CGTCA-motif	CGTCA	1692	1732	1712	MeJA responsive element
g20992.t1	CGTCA-motif	CGTCA	1799	1839	1819	MeJA responsive element
g20992.t1	CGTCA-motif	CGTCA	1915	1955	1935	MeJA responsive element
g20979.t1	MBS	CAACTG	451	491	471	Drought responsive element
g20979.t1	MBS	CAACTG	1876	1916	1896	Drought responsive element
g20979.t1	TC-rich repeats	ATTCTCTAAC	1457	1497	1477	Defense and Stress responsive element
g12093.t1	TC-rich repeats	GTTTTCTTAC	1296	1336	1316	Defense and Stress responsive element
g12093.t1	TATC-box	TATCCCA	58	98	78	Gibberellin responsive element
g12093.t1	AuxRR-core	GGTCCAT	254	294	274	Auxin responsive element
g12093.t1	P-box	CCTTTTG	473	513	493	Gibberellin responsive element
g12093.t1	TGACG-motif	TGACG	1439	1479	1459	MeJA responsive element
g12093.t1	TGACG-motif	TGACG	1463	1503	1483	MeJA responsive element
g12093.t1	TGACG-motif	TGACG	1900	1940	1920	MeJA responsive element
g12093.t1	CGTCA-motif	CGTCA	1439	1479	1459	MeJA responsive element
g12093.t1	CGTCA-motif	CGTCA	1463	1503	1483	MeJA responsive element
g12093.t1	CGTCA-motif	CGTCA	1900	1940	1920	MeJA responsive element
g12093.t1	TGA-element	AACGAC	1002	1042	1022	Auxin responsive element
g12093.t1	MBS	CAACTG	1893	1933	1913	Drought responsive element
g8061.t1	TGACG-motif	TGACG	639	679	659	MeJA responsive element
g8061.t1	TGACG-motif	TGACG	1455	1495	1475	MeJA responsive element
g8061.t1	GARE-motif	TCTGTTG	1199	1239	1219	Gibberellin responsive element
g8061.t1	GARE-motif	TCTGTTG	1298	1338	1318	Gibberellin responsive element
g8061.t1	CGTCA-motif	CGTCA	639	679	659	MeJA responsive element
g8061.t1	CGTCA-motif	CGTCA	1455	1495	1475	MeJA responsive element
g8061.t1	TGA-element	AACGAC	709	749	729	Auxin responsive element
g8061.t1	P-box	CCTTTTG	742	782	762	Gibberellin responsive element
g8061.t1	AuxRR-core	GGTCCAT	917	957	937	Auxin responsive element
g8061.t1	TC-rich repeats	ATTCTCTAAC	99	139	119	Defense and Stress responsive element
g8061.t1	ABRE	ACGTG	637	677	657	Abscisic acid responsive element
g8061.t1	ABRE	AACCCGG	1268	1308	1288	Abscisic acid responsive element
g8061.t1	ABRE	GCAACGTGTC	1490	1530	1510	Abscisic acid responsive element
g8061.t1	ABRE	ACGTG	1493	1533	1513	Abscisic acid responsive element
g8061.t1	ABRE	ACGTG	1808	1848	1828	Abscisic acid responsive element
g8061.t1	LTR	CCGAAA	1460	1500	1480	Low-temperature responsive element
g20973.t1	TGA-element	AACGAC	1790	1830	1810	Auxin responsive element
g20973.t1	GARE-motif	TCTGTTG	1687	1727	1707	Gibberellin responsive element
g20973.t1	TCA-element	TCAGAAGAGG	1507	1547	1527	Salicylic acid responsive element
g20973.t1	TATC-box	TATCCCA	730	770	750	Gibberellin responsive element
g20973.t1	P-box	CCTTTTG	555	595	575	Gibberellin responsive element
g20973.t1	P-box	CCTTTTG	614	654	634	Gibberellin responsive element
g20973.t1	P-box	CCTTTTG	1225	1265	1245	Gibberellin responsive element
g20973.t1	P-box	CCTTTTG	1857	1897	1877	Gibberellin responsive element
g20973.t1	MBS	CAACTG	963	1003	983	Drought responsive element
g20973.t1	CGTCA-motif	CGTCA	821	861	841	MeJA responsive element
g20973.t1	CGTCA-motif	CGTCA	1468	1508	1488	MeJA responsive element
g20973.t1	TGACG-motif	TGACG	821	861	841	MeJA responsive element
g20973.t1	TGACG-motif	TGACG	1468	1508	1488	MeJA responsive element
g8058.t1	TCA-element	CCATCTTTTT	180	220	200	Salicylic acid responsive element
g8058.t1	TC-rich repeats	GTTTTCTTAC	1492	1532	1512	Defense and Stress responsive element
g8058.t1	LTR	CCGAAA	1584	1624	1604	Low-temperature responsive element
g8058.t1	CGTCA-motif	CGTCA	1065	1105	1085	MeJA responsive element
g8058.t1	CGTCA-motif	CGTCA	1081	1121	1101	MeJA responsive element
g8058.t1	TGACG-motif	TGACG	1065	1105	1085	MeJA responsive element
g8058.t1	TGACG-motif	TGACG	1081	1121	1101	MeJA responsive element
g12089.t1	TGACG-motif	TGACG	1647	1687	1667	MeJA responsive element
g12089.t1	GARE-motif	TCTGTTG	1965	2005	1985	Gibberellin responsive element
g12089.t1	CGTCA-motif	CGTCA	1647	1687	1667	MeJA responsive element
g12089.t1	TGA-element	AACGAC	1721	1761	1741	Auxin responsive element
g12089.t1	P-box	CCTTTTG	1627	1667	1647	Gibberellin responsive element
g12089.t1	ABRE	CACGTG	22	62	2	Abscisic acid responsive element
g12089.t1	ABRE	ACGTG	23	63	3	Abscisic acid responsive element
g12089.t1	ABRE	ACGTG	891	931	911	Abscisic acid responsive element
g12089.t1	ABRE	ACGTG	1649	1689	1669	Abscisic acid responsive element
g12089.t1	LTR	CCGAAA	1320	1360	1340	Low-temperature responsive element
g12089.t1	LTR	CCGAAA	1341	1381	1361	Low-temperature responsive element
g12089.t1	LTR	CCGAAA	1425	1465	1445	Low-temperature responsive element
g22192.t1	TGA-element	AACGAC	1721	1761	1741	Auxin responsive element
g22192.t1	TATC-box	TATCCCA	533	573	553	Gibberellin responsive element
g22192.t1	P-box	CCTTTTG	1628	1668	1648	Gibberellin responsive element
g22192.t1	ABRE	AACCCGG	794	834	814	Abscisic acid responsive element
g22192.t1	ABRE	ACGTG	1105	1145	1125	Abscisic acid responsive element
g22192.t1	ABRE	ACGTG	1650	1690	1670	Abscisic acid responsive element
g22192.t1	MBSI	aaaAaaC(G/C)GTTA	1325	1365	1345	Flavonoid biosynthetic responsive element
g22192.t1	MBSI	aaaAaaC(G/C)GTTA	1411	1451	1431	Flavonoid biosynthetic responsive element
g22192.t1	LTR	CCGAAA	1338	1378	1358	Low-temperature responsive element
g22192.t1	LTR	CCGAAA	1403	1443	1423	Low-temperature responsive element
g22192.t1	LTR	CCGAAA	1424	1464	1444	Low-temperature responsive element
g22192.t1	GARE-motif	TCTGTTG	1965	2005	1985	Gibberellin responsive element
g22192.t1	TGACG-motif	TGACG	1156	1196	1176	MeJA responsive element
g22192.t1	TGACG-motif	TGACG	1648	1688	1668	MeJA responsive element
g22192.t1	MBS	CAACTG	163	203	183	Drought responsive element
g22192.t1	MBS	CAACTG	1145	1185	1165	Drought responsive element
g22192.t1	MBS	CAACTG	1273	1313	1293	Drought responsive element
g22192.t1	CGTCA-motif	CGTCA	1156	1196	1176	MeJA responsive element
g22192.t1	CGTCA-motif	CGTCA	1648	1688	1668	MeJA responsive element
g8057.t1	TGACG-motif	TGACG	167	207	187	MeJA responsive element
g8057.t1	TGACG-motif	TGACG	1836	1876	1856	MeJA responsive element
g8057.t1	TGA-element	AACGAC	1800	1840	1820	Auxin responsive element
g8057.t1	CGTCA-motif	CGTCA	167	207	187	MeJA responsive element
g8057.t1	CGTCA-motif	CGTCA	1836	1876	1856	MeJA responsive element
g8057.t1	TCA-element	CCATCTTTTT	1283	1323	1303	Salicylic acid responsive element
g8057.t1	ABRE	GCAACGTGTC	1817	1857	1837	Abscisic acid responsive element
g8057.t1	ABRE	ACGTG	1838	1878	1858	Abscisic acid responsive element
g8108.t1	CGTCA-motif	CGTCA	908	948	928	MeJA responsive element
g8108.t1	TGA-element	AACGAC	624	664	644	Auxin responsive element
g8108.t1	TGA-element	AACGAC	1517	1557	1537	Auxin responsive element
g8108.t1	TGACG-motif	TGACG	908	948	928	MeJA responsive element
g8108.t1	AuxRR-core	GGTCCAT	315	355	335	Auxin responsive element
g8108.t1	LTR	CCGAAA	1410	1450	1430	Low-temperature responsive element
g8108.t1	LTR	CCGAAA	1865	1905	1885	Low-temperature responsive element
g8108.t1	TATC-box	TATCCCA	1363	1403	1383	Gibberellin responsive element
g8108.t1	ABRE	ACGTG	1416	1456	1436	Abscisic acid responsive element
g12090.t1	ABRE	ACGTG	351	391	371	Abscisic acid responsive element
g12090.t1	ABRE	TACGGTC	1341	1381	1361	Abscisic acid responsive element
g12090.t1	TC-rich repeats	ATTCTCTAAC	38	78	58	Defense and Stress responsive element
g12090.t1	AuxRR-core	GGTCCAT	1764	1804	1784	Auxin responsive element
g12090.t1	TGACG-motif	TGACG	1370	1410	1390	MeJA responsive element
g12090.t1	CGTCA-motif	CGTCA	1370	1410	1390	MeJA responsive element
g12090.t1	MBS	CAACTG	1189	1229	1209	Drought responsive element
g12090.t1	MBS	CAACTG	1914	1954	1934	Drought responsive element
g22200.t1	MBS	CAACTG	1221	1261	1241	Drought responsive element
g22200.t1	TCA-element	TCAGAAGAGG	668	708	688	Salicylic acid responsive element
g22200.t1	TCA-element	CCATCTTTTT	943	983	963	Salicylic acid responsive element
g22200.t1	AuxRR-core	GGTCCAT	1013	1053	1033	Auxin responsive element
g22200.t1	TATC-box	TATCCCA	350	390	370	Gibberellin responsive element
g22200.t1	TATC-box	TATCCCA	1390	1430	1410	Gibberellin responsive element
g22200.t1	LTR	CCGAAA	371	411	391	Low-temperature responsive element
g22203.t1	ABRE	ACGTG	23	63	43	Abscisic acid responsive element
g22203.t1	ABRE	ACGTG	1765	1805	1785	Abscisic acid responsive element
g22203.t1	TC-rich repeats	ATTCTCTAAC	1514	1554	1534	Defense and Stress responsive element
g22203.t1	TC-rich repeats	ATTCTCTAAC	1860	1900	1880	Defense and Stress responsive element
g12083.t1	ABRE	ACGTG	979	1019	999	Abscisic acid responsive element
g12083.t1	ABRE	CACGTG	1302	1342	1322	Abscisic acid responsive element
g12083.t1	ABRE	ACGTG	1303	1343	1323	Abscisic acid responsive element
g12083.t1	TC-rich repeats	ATTCTCTAAC	741	781	761	Defense and Stress responsive element
g12083.t1	TC-rich repeats	ATTCTCTAAC	1182	1222	1202	Defense and Stress responsive element
g12083.t1	TGACG-motif	TGACG	575	615	595	MeJA responsive element
g12083.t1	TGACG-motif	TGACG	905	945	925	MeJA responsive element
g12083.t1	TGACG-motif	TGACG	1147	1187	1167	MeJA responsive element
g12083.t1	TGACG-motif	TGACG	1373	1413	1393	MeJA responsive element
g12083.t1	MBS	CAACTG	1332	1372	1352	Drought responsive element
g12083.t1	CGTCA-motif	CGTCA	575	615	595	MeJA responsive element
g12083.t1	CGTCA-motif	CGTCA	905	945	925	MeJA responsive element
g12083.t1	CGTCA-motif	CGTCA	1147	1187	1167	MeJA responsive element
g12083.t1	CGTCA-motif	CGTCA	1373	1413	1393	MeJA responsive element
g12083.t1	TGA-element	AACGAC	513	553	533	Auxin responsive element
g12088.t1	ABRE	ACGTG	60	100	80	Abscisic acid responsive element
g12088.t1	CGTCA-motif	CGTCA	1733	1773	1753	MeJA responsive element
g12088.t1	CGTCA-motif	CGTCA	1955	1995	1975	MeJA responsive element
g12088.t1	TGACG-motif	TGACG	1733	1773	1753	MeJA responsive element
g12088.t1	TGACG-motif	TGACG	1955	1995	1975	MeJA responsive element
g12088.t1	MBSI	aaaAaaC(G/C)GTTA	1700	1740	1720	Flavonoid biosynthetic responsive element
g8111.t1	MBS	CAACTG	1914	1954	1934	Drought responsive element
g8111.t1	TGA-element	AACGAC	1114	1154	1134	Auxin responsive element
g8111.t1	CGTCA-motif	CGTCA	421	461	441	MeJA responsive element
g8111.t1	CGTCA-motif	CGTCA	1729	1769	1749	MeJA responsive element
g8111.t1	CGTCA-motif	CGTCA	1955	1995	1975	MeJA responsive element
g8111.t1	TGACG-motif	TGACG	421	461	441	MeJA responsive element
g8111.t1	TGACG-motif	TGACG	1729	1769	1749	MeJA responsive element
g8111.t1	TGACG-motif	TGACG	1955	1995	1975	MeJA responsive element
g8111.t1	ABRE	ACGTG	97	137	117	Abscisic acid responsive element
g8111.t1	ABRE	ACGTG	1476	1516	1496	Abscisic acid responsive element
g8111.t1	ABRE	ACGTG	1561	1601	1581	Abscisic acid responsive element
g8111.t1	ABRE	CACGTG	1884	1924	1904	Abscisic acid responsive element
g8111.t1	ABRE	ACGTG	1885	1925	1905	Abscisic acid responsive element
g8111.t1	LTR	CCGAAA	142	182	162	Low-temperature responsive element
g8111.t1	TC-rich repeats	ATTCTCTAAC	1314	1354	1334	Defense and Stress responsive element
g8111.t1	TC-rich repeats	ATTCTCTAAC	1764	1804	1784	Defense and Stress responsive element
g22197.t1	TGA-element	AACGAC	1080	1120	1100	Auxin responsive element
g22197.t1	MBS	CAACTG	1914	1954	1934	Drought responsive element
g22197.t1	CGTCA-motif	CGTCA	1729	1769	1749	MeJA responsive element
g22197.t1	CGTCA-motif	CGTCA	1955	1995	1975	MeJA responsive element
g22197.t1	TGACG-motif	TGACG	1729	1769	1749	MeJA responsive element
g22197.t1	TGACG-motif	TGACG	1955	1995	1975	MeJA responsive element
g22197.t1	TC-rich repeats	ATTCTCTAAC	1319	1359	1339	Defense and Stress responsive element
g22197.t1	TC-rich repeats	ATTCTCTAAC	1764	1804	1784	Defense and Stress responsive element
g22197.t1	ABRE	ACGTG	54	94	74	Abscisic acid responsive element
g22197.t1	ABRE	CGTACGTGCA	496	536	516	Abscisic acid responsive element
g22197.t1	ABRE	ACGTG	498	538	518	Abscisic acid responsive element
g22197.t1	ABRE	ACGTG	1166	1206	1186	Abscisic acid responsive element
g22197.t1	ABRE	ACGTG	1561	1601	1581	Abscisic acid responsive element
g22197.t1	ABRE	CACGTG	1884	1924	1904	Abscisic acid responsive element
g22197.t1	ABRE	ACGTG	1885	1925	1905	Abscisic acid responsive element
g607.t1	TGACG-motif	TGACG	1288	1328	1308	MeJA responsive element
g607.t1	CGTCA-motif	CGTCA	1288	1328	1308	MeJA responsive element
g607.t1	GARE-motif	TCTGTTG	612	652	632	Gibberellin responsive element
g607.t1	TATC-box	TATCCCA	207	247	227	Gibberellin responsive element
g607.t1	ABRE	CGTACGTGCA	373	413	393	Abscisic acid responsive element
g607.t1	ABRE	ACGTG	460	500	480	Abscisic acid responsive element
g607.t1	P-box	CCTTTTG	354	394	374	Gibberellin responsive element
g607.t1	P-box	CCTTTTG	1948	1988	1968	Gibberellin responsive element
g633.t1	P-box	CCTTTTG	311	351	331	Gibberellin responsive element
g633.t1	P-box	CCTTTTG	1948	1988	1968	Gibberellin responsive element
g633.t1	TATC-box	TATCCCA	165	205	185	Gibberellin responsive element
g633.t1	ABRE	CGTACGTGCA	330	370	350	Abscisic acid responsive element
g633.t1	GARE-motif	TCTGTTG	628	668	648	Gibberellin responsive element
g633.t1	CGTCA-motif	CGTCA	1297	1337	1317	MeJA responsive element
g633.t1	TGACG-motif	TGACG	1297	1337	1317	MeJA responsive element
g29854.t1	TCA-element	CCATCTTTTT	1899	1939	1919	Salicylic acid responsive element
g29854.t1	LTR	CCGAAA	812	852	832	Low-temperature responsive element
g29854.t1	CGTCA-motif	CGTCA	204	244	224	MeJA responsive element
g29854.t1	TGA-element	AACGAC	1485	1525	1505	Auxin responsive element
g29854.t1	ABRE	ACGTG	988	1028	1008	Abscisic acid responsive element
g29854.t1	ABRE	CACGTG	1780	1820	1800	Abscisic acid responsive element
g29854.t1	ABRE	ACGTG	1781	1821	1801	Abscisic acid responsive element
g29854.t1	TC-rich repeats	GTTTTCTTAC	1039	1079	1059	Defense and Stress responsive element
g29854.t1	TGACG-motif	TGACG	204	244	224	MeJA responsive element
g42098.t1	TGACG-motif	TGACG	552	592	572	MeJA responsive element
g42098.t1	TGACG-motif	TGACG	730	770	750	MeJA responsive element
g42098.t1	TGACG-motif	TGACG	1080	1120	1100	MeJA responsive element
g42098.t1	TGACG-motif	TGACG	1129	1169	1149	MeJA responsive element
g42098.t1	TGACG-motif	TGACG	1439	1479	1459	MeJA responsive element
g42098.t1	ABRE	CACGTG	131	171	151	Abscisic acid responsive element
g42098.t1	ABRE	ACGTG	132	172	152	Abscisic acid responsive element
g42098.t1	ABRE	TACGGTC	137	177	157	Abscisic acid responsive element
g42098.t1	ABRE	ACGTG	854	894	874	Abscisic acid responsive element
g42098.t1	ABRE	ACGTG	1428	1468	1448	Abscisic acid responsive element
g42098.t1	TATC-box	TATCCCA	928	968	948	Gibberellin responsive element
g42098.t1	TATC-box	TATCCCA	1302	1342	1322	Gibberellin responsive element
g42098.t1	TC-rich repeats	ATTCTCTAAC	1148	1188	1168	Defense and Stress responsive element
g42098.t1	MBS	CAACTG	1029	1069	1049	Drought responsive element
g42098.t1	P-box	CCTTTTG	653	693	673	Gibberellin responsive element
g42098.t1	P-box	CCTTTTG	1966	2006	1986	Gibberellin responsive element
g42098.t1	CGTCA-motif	CGTCA	552	592	572	MeJA responsive element
g42098.t1	CGTCA-motif	CGTCA	730	770	750	MeJA responsive element
g42098.t1	CGTCA-motif	CGTCA	1080	1120	1100	MeJA responsive element
g42098.t1	CGTCA-motif	CGTCA	1129	1169	1149	MeJA responsive element
g42098.t1	CGTCA-motif	CGTCA	1439	1479	1459	MeJA responsive element
g42098.t1	TCA-element	CCATCTTTTT	1775	1815	1795	Salicylic acid responsive element
g23731.t1	ABRE	ACGTG	1412	1452	1432	Abscisic acid responsive element
g23731.t1	ABRE	CACGTG	1787	1827	1807	Abscisic acid responsive element
g23731.t1	ABRE	ACGTG	1788	1828	1808	Abscisic acid responsive element
g23731.t1	TC-rich repeats	ATTCTCTAAC	1901	1941	1921	Defense and Stress responsive element
g47048.t1	TGA-element	AACGAC	1871	1911	1891	Auxin responsive element
g47048.t1	TGACG-motif	TGACG	1437	1477	1457	MeJA responsive element
g47048.t1	TGACG-motif	TGACG	1561	1601	1581	MeJA responsive element
g47048.t1	CGTCA-motif	CGTCA	1437	1477	1457	MeJA responsive element
g47048.t1	CGTCA-motif	CGTCA	1561	1601	1581	MeJA responsive element
g2470.t1	TC-rich repeats	ATTCTCTAAC	85	125	105	Defense and Stress responsive element
g2470.t1	TATC-box	TATCCCA	1905	1945	1925	Gibberellin responsive element
g2470.t1	LTR	CCGAAA	1667	1707	1687	Low-temperature responsive element
g2470.t1	AuxRR-core	GGTCCAT	718	758	738	Auxin responsive element
g2470.t1	AuxRR-core	GGTCCAT	941	981	961	Auxin responsive element
g2470.t1	TGA-element	AACGAC	1866	1906	1886	Auxin responsive element
g2470.t1	CGTCA-motif	CGTCA	1776	1816	1796	MeJA responsive element
g2470.t1	MBS	CAACTG	925	965	945	Drought responsive element
g2470.t1	TGACG-motif	TGACG	1776	1816	1796	MeJA responsive element
g2468.t1	TGA-element	AACGAC	1873	1913	1893	Auxin responsive element
g2468.t1	LTR	CCGAAA	1621	1661	1641	Low-temperature responsive element
g2468.t1	LTR	CCGAAA	1682	1722	1702	Low-temperature responsive element
g2468.t1	ABRE	TACGGTC	1749	1789	1769	Abscisic acid responsive element
g14702.t1	TGA-element	AACGAC	1844	1884	1864	Auxin responsive element
g14702.t1	CGTCA-motif	CGTCA	16	56	36	MeJA responsive element
g14702.t1	TGACG-motif	TGACG	16	56	36	MeJA responsive element
g14702.t1	TCA-element	CCATCTTTTT	1618	1658	1638	Salicylic acid responsive element
g14702.t1	ABRE	ACGTG	18	58	38	Abscisic acid responsive element
g14702.t1	ABRE	CACGTG	1402	1442	1422	Abscisic acid responsive element
g14702.t1	ABRE	ACGTG	1403	1443	1423	Abscisic acid responsive element
g14702.t1	P-box	CCTTTTG	1442	1482	1462	Gibberellin responsive element
g14702.t1	TATC-box	TATCCCA	1667	1707	1687	Gibberellin responsive element
g14702.t1	LTR	CCGAAA	1433	1473	1453	Low-temperature responsive element
g14702.t1	LTR	CCGAAA	1821	1861	1841	Low-temperature responsive element
g38365.t1	TCA-element	CCATCTTTTT	283	323	303	Salicylic acid responsive element
g38365.t1	TCA-element	CCATCTTTTT	955	995	975	Salicylic acid responsive element
g934.t1	AuxRR-core	GGTCCAT	1100	1140	1120	Auxin responsive element
g934.t1	ABRE	GCAACGTGTC	362	402	382	Abscisic acid responsive element
g934.t1	ABRE	ACGTG	1510	1550	1530	Abscisic acid responsive element
g934.t1	MBS	CAACTG	1009	1049	1029	Drought responsive element
g934.t1	GARE-motif	TCTGTTG	1828	1868	1848	Gibberellin responsive element
g20637.t1	CGTCA-motif	CGTCA	1867	1907	1887	MeJA responsive element
g20637.t1	TGACG-motif	TGACG	1867	1907	1887	MeJA responsive element
g44636.t1	AuxRR-core	GGTCCAT	1391	1431	1411	Auxin responsive element
g44636.t1	CGTCA-motif	CGTCA	93	133	113	MeJA responsive element
g44636.t1	MBS	CAACTG	1523	1563	1543	Drought responsive element
g44636.t1	MBS	CAACTG	1545	1585	1565	Drought responsive element
g44636.t1	MBS	CAACTG	1567	1607	1587	Drought responsive element
g44636.t1	GARE-motif	TCTGTTG	384	424	404	Gibberellin responsive element
g44636.t1	TCA-element	CCATCTTTTT	1885	1925	1905	Salicylic acid responsive element
g44636.t1	TGACG-motif	TGACG	93	133	113	MeJA responsive element
g44636.t1	TGA-element	AACGAC	1381	1421	1401	Auxin responsive element
g44626.t1	AuxRR-core	GGTCCAT	1373	1413	1393	Auxin responsive element
g44626.t1	MBS	CAACTG	1424	1464	1444	Drought responsive element
g44626.t1	MBS	CAACTG	1500	1540	1520	Drought responsive element
g44626.t1	MBS	CAACTG	1522	1562	1542	Drought responsive element
g44626.t1	MBS	CAACTG	1544	1584	1564	Drought responsive element
g44626.t1	MBS	CAACTG	1566	1606	1586	Drought responsive element
g44626.t1	MBS	CAACTG	1625	1665	1645	Drought responsive element
g44626.t1	MBS	CAACTG	1669	1709	1689	Drought responsive element
g44626.t1	TCA-element	CCATCTTTTT	1194	1234	1214	Salicylic acid responsive element
g44626.t1	TCA-element	CCATCTTTTT	1885	1925	1905	Salicylic acid responsive element
g44626.t1	CGTCA-motif	CGTCA	128	168	148	MeJA responsive element
g44626.t1	GARE-motif	TCTGTTG	419	459	439	Gibberellin responsive element
g44626.t1	TGACG-motif	TGACG	128	168	148	MeJA responsive element
g44626.t1	TGA-element	AACGAC	1362	1402	1382	Auxin responsive element
g44627.t1	TCA-element	CCATCTTTTT	1885	1925	1905	Salicylic acid responsive element
g44627.t1	P-box	CCTTTTG	567	607	587	Gibberellin responsive element
g44635.t1	MBS	CAACTG	198	238	218	Drought responsive element
g44635.t1	P-box	CCTTTTG	576	616	596	Gibberellin responsive element
g44635.t1	TCA-element	CCATCTTTTT	1885	1925	1905	Salicylic acid responsive element
g25466.t1	AuxRR-core	GGTCCAT	1328	1368	1348	Auxin responsive element
g25466.t1	AuxRR-core	GGTCCAT	1617	1657	1637	Auxin responsive element
g25466.t1	CGTCA-motif	CGTCA	355	395	375	MeJA responsive element
g25466.t1	TGACG-motif	TGACG	355	395	375	MeJA responsive element
g42002.t1	P-box	CCTTTTG	194	234	214	Gibberellin responsive element
g42002.t1	P-box	CCTTTTG	1405	1445	1425	Gibberellin responsive element
g42002.t1	P-box	CCTTTTG	1584	1624	1604	Gibberellin responsive element
g42002.t1	LTR	CCGAAA	939	979	959	Low-temperature responsive element
g42002.t1	LTR	CCGAAA	1017	1057	1037	Low-temperature responsive element
g42002.t1	TGACG-motif	TGACG	909	949	929	MeJA responsive element
g42002.t1	TATC-box	TATCCCA	1830	1870	1850	Gibberellin responsive element
g42002.t1	CGTCA-motif	CGTCA	909	949	929	MeJA responsive element
g42002.t1	MBS	CAACTG	23	63	43	Drought responsive element
g60256.t1	CGTCA-motif	CGTCA	1092	1132	1112	MeJA responsive element
g60256.t1	CGTCA-motif	CGTCA	1261	1301	1281	MeJA responsive element
g60256.t1	TCA-element	CCATCTTTTT	42	82	62	Salicylic acid responsive element
g60256.t1	TCA-element	CCATCTTTTT	1313	1353	1333	Salicylic acid responsive element
g60256.t1	TGA-element	AACGAC	719	759	739	Auxin responsive element
g60256.t1	TGA-element	AACGAC	1190	1230	1210	Auxin responsive element
g60256.t1	ABRE	CACGTG	1350	1390	1370	Abscisic acid responsive element
g60256.t1	ABRE	ACGTG	1351	1391	1371	Abscisic acid responsive element
g60256.t1	TGACG-motif	TGACG	1092	1132	1112	MeJA responsive element
g60256.t1	TGACG-motif	TGACG	1261	1301	1281	MeJA responsive element
g60256.t1	P-box	CCTTTTG	1357	1397	1377	Gibberellin responsive element
g60256.t1	LTR	CCGAAA	1180	1220	1200	Low-temperature responsive element
g60256.t1	LTR	CCGAAA	1210	1250	1230	Low-temperature responsive element
g38960.t1	ABRE	ACGTG	1613	1653	1633	Abscisic acid responsive element
g38960.t1	MBS	CAACTG	268	308	288	Drought responsive element
g29126.t1	CGTCA-motif	CGTCA	958	998	978	MeJA responsive element
g29126.t1	CGTCA-motif	CGTCA	1651	1691	1671	MeJA responsive element
g29126.t1	CGTCA-motif	CGTCA	1955	1995	1975	MeJA responsive element
g29126.t1	LTR	CCGAAA	754	794	774	Low-temperature responsive element
g29126.t1	TCA-element	CCATCTTTTT	1754	1794	1774	Salicylic acid responsive element
g29126.t1	TATC-box	TATCCCA	40	80	60	Gibberellin responsive element
g29126.t1	ABRE	ACGTG	1748	1788	1768	Abscisic acid responsive element
g29126.t1	MBS	CAACTG	1132	1172	1152	Drought responsive element
g29126.t1	TGACG-motif	TGACG	958	998	978	MeJA responsive element
g29126.t1	TGACG-motif	TGACG	1651	1691	1671	MeJA responsive element
g29126.t1	TGACG-motif	TGACG	1955	1995	1975	MeJA responsive element
g29126.t1	TC-rich repeats	GTTTTCTTAC	1038	1078	1058	Defense and Stress responsive element
g29126.t1	TGA-element	AACGAC	1084	1124	1104	Auxin responsive element
g17124.t1	MBS	CAACTG	662	702	682	Drought responsive element
g17124.t1	MBSI	TTTTTACGGTTA	446	486	466	Flavonoid biosynthetic responsive element
g17124.t1	ABRE	AACCCGG	939	979	959	Abscisic acid responsive element
g17124.t1	ABRE	ACGTG	1785	1825	1805	Abscisic acid responsive element
g17144.t1	CGTCA-motif	CGTCA	693	733	713	MeJA responsive element
g17144.t1	MBS	CAACTG	647	687	667	Drought responsive element
g17144.t1	TGACG-motif	TGACG	693	733	713	MeJA responsive element
g17144.t1	MBSI	TTTTTACGGTTA	428	468	448	Flavonoid biosynthetic responsive element
g17144.t1	TATC-box	TATCCCA	725	765	745	Gibberellin responsive element
g13650.t1	LTR	CCGAAA	1898	1938	1918	Low-temperature responsive element
g13650.t1	TC-rich repeats	ATTCTCTAAC	880	920	900	Defense and Stress responsive element
g13650.t1	MBSI	aaaAaaC(G/C)GTTA	1650	1690	1670	Flavonoid biosynthetic responsive element
g13650.t1	TCA-element	CCATCTTTTT	390	430	410	Salicylic acid responsive element
g13650.t1	ABRE	ACGTG	701	741	721	Abscisic acid responsive element
g13650.t1	P-box	CCTTTTG	513	553	533	Gibberellin responsive element
g13650.t1	MBS	CAACTG	473	513	493	Drought responsive element
g13650.t1	MBS	CAACTG	1574	1614	1594	Drought responsive element
g35355.t1	TCA-element	CCATCTTTTT	663	703	683	Salicylic acid responsive element
g35355.t1	CGTCA-motif	CGTCA	45	85	65	MeJA responsive element
g35355.t1	LTR	CCGAAA	660	700	680	Low-temperature responsive element
g35355.t1	ABRE	ACGTG	1472	1512	1492	Abscisic acid responsive element
g35355.t1	TGACG-motif	TGACG	45	85	65	MeJA responsive element
g52626.t1	ABRE	ACGTG	320	360	340	Abscisic acid responsive element
g52626.t1	ABRE	ACGTG	1731	1771	1751	Abscisic acid responsive element
g52626.t1	TGACG-motif	TGACG	1889	1929	1909	MeJA responsive element
g52626.t1	TATC-box	TATCCCA	1711	1751	1731	Gibberellin responsive element
g52626.t1	GARE-motif	TCTGTTG	752	792	772	Gibberellin responsive element
g52626.t1	GARE-motif	TCTGTTG	1318	1358	1338	Gibberellin responsive element
g52626.t1	CGTCA-motif	CGTCA	1889	1929	1909	MeJA responsive element
g52626.t1	DRE	TACCGACAT	1821	1861	1841	Dehydration, Low-temp, Salt stresses responsive element
g14524.t1	GARE-motif	TCTGTTG	1914	1954	1934	Gibberellin responsive element
g14524.t1	TC-rich repeats	GTTTTCTTAC	61	101	81	Defense and Stress responsive element
g14524.t1	TC-rich repeats	ATTCTCTAAC	826	866	846	Defense and Stress responsive element
g14524.t1	TC-rich repeats	ATTCTCTAAC	1540	1580	1560	Defense and Stress responsive element
g14524.t1	TATC-box	TATCCCA	139	179	159	Gibberellin responsive element
g14524.t1	MBS	CAACTG	29	69	49	Drought responsive element
g14524.t1	CGTCA-motif	CGTCA	1110	1150	1130	MeJA responsive element
g14524.t1	CGTCA-motif	CGTCA	1258	1298	1278	MeJA responsive element
g14524.t1	CGTCA-motif	CGTCA	1272	1312	1292	MeJA responsive element
g14524.t1	CGTCA-motif	CGTCA	1391	1431	1411	MeJA responsive element
g14524.t1	CGTCA-motif	CGTCA	1400	1440	1420	MeJA responsive element
g14524.t1	TGACG-motif	TGACG	1110	1150	1130	MeJA responsive element
g14524.t1	TGACG-motif	TGACG	1258	1298	1278	MeJA responsive element
g14524.t1	TGACG-motif	TGACG	1272	1312	1292	MeJA responsive element
g14524.t1	TGACG-motif	TGACG	1391	1431	1411	MeJA responsive element
g14524.t1	TGACG-motif	TGACG	1400	1440	1420	MeJA responsive element
g16681.t1	TCA-element	TCAGAAGAGG	751	791	771	Salicylic acid responsive element
g16681.t1	TCA-element	TCAGAAGAGG	883	923	903	Salicylic acid responsive element
g16681.t1	CGTCA-motif	CGTCA	1274	1314	1294	MeJA responsive element
g16681.t1	CGTCA-motif	CGTCA	1427	1467	1447	MeJA responsive element
g16681.t1	TGACG-motif	TGACG	1274	1314	1294	MeJA responsive element
g16681.t1	TGACG-motif	TGACG	1427	1467	1447	MeJA responsive element
g46392.t1	TGACG-motif	TGACG	24	64	44	MeJA responsive element
g46392.t1	CGTCA-motif	CGTCA	24	64	44	MeJA responsive element
g50409.t1	TCA-element	CCATCTTTTT	985	1025	1005	Salicylic acid responsive element
g50409.t1	GARE-motif	TCTGTTG	1436	1476	1456	Gibberellin responsive element
g50409.t1	GARE-motif	TCTGTTG	1631	1671	1651	Gibberellin responsive element
g50409.t1	LTR	CCGAAA	1861	1901	1881	Low-temperature responsive element
g50409.t1	MBS	CAACTG	1964	2004	1984	Drought responsive element
g42835.t1	TCA-element	TCAGAAGAGG	540	580	560	Salicylic acid responsive element
g42835.t1	TGA-element	AACGAC	1804	1844	1824	Auxin responsive element
g42835.t1	TGACG-motif	TGACG	149	189	169	MeJA responsive element
g42835.t1	TGACG-motif	TGACG	161	201	181	MeJA responsive element
g42835.t1	ABRE	ACGTG	1511	1551	1531	Abscisic acid responsive element
g42835.t1	P-box	CCTTTTG	1568	1608	1588	Gibberellin responsive element
g42835.t1	CGTCA-motif	CGTCA	149	189	169	MeJA responsive element
g42835.t1	CGTCA-motif	CGTCA	161	201	181	MeJA responsive element
g9041.t1	TC-rich repeats	GTTTTCTTAC	1438	1478	1458	Defense and Stress responsive element
g9041.t1	TGACG-motif	TGACG	1603	1643	1623	MeJA responsive element
g9041.t1	GARE-motif	TCTGTTG	1581	1621	1601	Gibberellin responsive element
g9041.t1	CGTCA-motif	CGTCA	1603	1643	1623	MeJA responsive element
g57259.t1	ABRE	ACGTG	714	754	734	Abscisic acid responsive element
g57259.t1	LTR	CCGAAA	1572	1612	1592	Low-temperature responsive element
g57259.t1	GARE-motif	TCTGTTG	1917	1957	1937	Gibberellin responsive element
g47777.t1	TGA-element	AACGAC	224	264	244	Auxin responsive element
g47777.t1	TGA-element	AACGAC	836	876	856	Auxin responsive element
g47777.t1	MBS	CAACTG	1151	1191	1171	Drought responsive element
g47777.t1	CGTCA-motif	CGTCA	871	911	891	MeJA responsive element
g47777.t1	CGTCA-motif	CGTCA	1215	1255	1235	MeJA responsive element
g47777.t1	TGACG-motif	TGACG	871	911	891	MeJA responsive element
g47777.t1	TGACG-motif	TGACG	1215	1255	1235	MeJA responsive element
g47777.t1	TGA-box	TGACGTAA	1212	1252	1232	Auxin responsive element
g47777.t1	LTR	CCGAAA	1772	1812	1792	Low-temperature responsive element
g1002.t1	CGTCA-motif	CGTCA	786	826	806	MeJA responsive element
g1002.t1	CGTCA-motif	CGTCA	789	829	809	MeJA responsive element
g1002.t1	CGTCA-motif	CGTCA	1249	1289	1269	MeJA responsive element
g1002.t1	CGTCA-motif	CGTCA	1558	1598	1578	MeJA responsive element
g1002.t1	TGA-element	AACGAC	1149	1189	1169	Auxin responsive element
g1002.t1	TGACG-motif	TGACG	786	826	806	MeJA responsive element
g1002.t1	TGACG-motif	TGACG	789	829	809	MeJA responsive element
g1002.t1	TGACG-motif	TGACG	1249	1289	1269	MeJA responsive element
g1002.t1	TGACG-motif	TGACG	1558	1598	1578	MeJA responsive element
g1002.t1	TCA-element	CCATCTTTTT	886	926	906	Salicylic acid responsive element
g1002.t1	TCA-element	CCATCTTTTT	1854	1894	1874	Salicylic acid responsive element
g1002.t1	P-box	CCTTTTG	150	190	170	Gibberellin responsive element
g1002.t1	ABRE	GACACGTACGT	122	162	142	Abscisic acid responsive element
g1002.t1	ABRE	ACGTG	124	164	144	Abscisic acid responsive element
g1002.t1	ABRE	ACGTG	334	374	354	Abscisic acid responsive element
g1002.t1	ABRE	TACGGTC	628	668	648	Abscisic acid responsive element
g1002.t1	ABRE	ACGTG	1110	1150	1130	Abscisic acid responsive element
g1002.t1	ABRE	TACGTGTC	1564	1604	1584	Abscisic acid responsive element
g1002.t1	ABRE	ACGTG	1566	1606	1586	Abscisic acid responsive element
g1002.t1	LTR	CCGAAA	26	66	46	Low-temperature responsive element
g1002.t1	LTR	CCGAAA	1658	1698	1678	Low-temperature responsive element
g34207.t1	MBS	CAACTG	22	62	42	Drought responsive element
g34207.t1	MBS	CAACTG	1739	1779	1759	Drought responsive element
g34207.t1	MBSI	TTTTTACGGTTA	1929	1969	1949	Flavonoid biosynthetic responsive element
g34207.t1	CGTCA-motif	CGTCA	1198	1238	1218	MeJA responsive element
g34207.t1	CGTCA-motif	CGTCA	1308	1348	1328	MeJA responsive element
g34207.t1	CGTCA-motif	CGTCA	1546	1586	1566	MeJA responsive element
g34207.t1	TGACG-motif	TGACG	1198	1238	1218	MeJA responsive element
g34207.t1	TGACG-motif	TGACG	1308	1348	1328	MeJA responsive element
g34207.t1	TGACG-motif	TGACG	1546	1586	1566	MeJA responsive element
g34207.t1	ABRE	ACGTG	615	655	635	Abscisic acid responsive element
g1005.t1	TGA-element	AACGAC	705	745	725	Auxin responsive element
g1005.t1	TGA-element	AACGAC	1462	1502	1482	Auxin responsive element
g1005.t1	TGA-element	AACGAC	1823	1863	1843	Auxin responsive element
g1005.t1	MBS	CAACTG	715	755	735	Drought responsive element
g1005.t1	ABRE	CACGTG	420	460	440	Abscisic acid responsive element
g1005.t1	ABRE	ACGTG	421	461	441	Abscisic acid responsive element
g1005.t1	ABRE	CACGTG	1651	1691	1671	Abscisic acid responsive element
g1005.t1	ABRE	ACGTG	1652	1692	1672	Abscisic acid responsive element
g1005.t1	ABRE	ACGTG	1744	1784	1764	Abscisic acid responsive element
g1005.t1	ABRE	TACGGTC	1806	1846	1826	Abscisic acid responsive element
g1005.t1	ABRE	ACGTG	1939	1979	1959	Abscisic acid responsive element
g1005.t1	LTR	CCGAAA	1780	1820	1800	Low-temperature responsive element
g1005.t1	AuxRR-core	GGTCCAT	1068	1108	1088	Auxin responsive element
g29114.t1	AuxRR-core	GGTCCAT	619	659	639	Auxin responsive element
g29114.t1	AuxRR-core	GGTCCAT	852	892	872	Auxin responsive element
g29114.t1	TCA-element	CCATCTTTTT	1717	1757	1737	Salicylic acid responsive element
g29114.t1	LTR	CCGAAA	347	387	367	Low-temperature responsive element
g29114.t1	LTR	CCGAAA	745	785	765	Low-temperature responsive element
g29114.t1	LTR	CCGAAA	1336	1376	1356	Low-temperature responsive element
g29114.t1	TATC-box	TATCCCA	1613	1653	1633	Gibberellin responsive element
g29114.t1	TC-rich repeats	GTTTTCTTAC	568	608	588	Defense and Stress responsive element
g29114.t1	TGA-element	AACGAC	71	111	91	Auxin responsive element
g1003.t1	ABRE	ACGTG	130	170	150	Abscisic acid responsive element
g1003.t1	ABRE	ACGTG	1343	1383	1363	Abscisic acid responsive element
g1003.t1	P-box	CCTTTTG	781	821	801	Gibberellin responsive element
g1003.t1	AuxRR-core	GGTCCAT	112	152	132	Auxin responsive element
g1003.t1	TGACG-motif	TGACG	132	172	152	MeJA responsive element
g1003.t1	TGACG-motif	TGACG	912	952	932	MeJA responsive element
g1003.t1	CGTCA-motif	CGTCA	132	172	152	MeJA responsive element
g1003.t1	CGTCA-motif	CGTCA	912	952	932	MeJA responsive element
g29116.t1	TGA-element	AACGAC	233	273	253	Auxin responsive element
g29116.t1	LTR	CCGAAA	903	943	923	Low-temperature responsive element
g9535.t1	Unnamed_1	GGATTTTACAGT	648	688	668	Phytochrome responsive element
g9535.t1	ABRE	ACGTG	299	339	319	Abscisic acid responsive element
g9535.t1	ABRE	ACGTG	587	627	607	Abscisic acid responsive element
g9535.t1	ABRE	ACGTG	1546	1586	1566	Abscisic acid responsive element
g9535.t1	MBS	CAACTG	646	686	666	Drought responsive element
g9535.t1	CGTCA-motif	CGTCA	193	233	213	MeJA responsive element
g9535.t1	CGTCA-motif	CGTCA	196	236	216	MeJA responsive element
g9535.t1	TGACG-motif	TGACG	193	233	213	MeJA responsive element
g9535.t1	TGACG-motif	TGACG	196	236	216	MeJA responsive element
g9621.t1	ABRE	ACGTG	16	56	36	Abscisic acid responsive element
g9621.t1	ABRE	CACGTG	1129	1169	1149	Abscisic acid responsive element
g9621.t1	ABRE	ACGTG	1130	1170	1150	Abscisic acid responsive element
g9621.t1	LTR	CCGAAA	885	925	905	Low-temperature responsive element
g9621.t1	TCA-element	CCATCTTTTT	21	61	1	Salicylic acid responsive element
g9621.t1	TCA-element	CCATCTTTTT	1192	1232	1212	Salicylic acid responsive element
g9621.t1	P-box	CCTTTTG	1735	1775	1755	Gibberellin responsive element
g9621.t1	MBS	CAACTG	181	221	201	Drought responsive element
g9624.t1	LTR	CCGAAA	884	924	904	Low-temperature responsive element
g9624.t1	ABRE	CACGTG	1124	1164	1144	Abscisic acid responsive element
g9624.t1	ABRE	ACGTG	1125	1165	1145	Abscisic acid responsive element
g9624.t1	P-box	CCTTTTG	371	411	391	Gibberellin responsive element
g9624.t1	P-box	CCTTTTG	1739	1779	1759	Gibberellin responsive element
g9624.t1	TCA-element	CCATCTTTTT	1187	1227	1207	Salicylic acid responsive element
g5327.t1	ABRE	ACGTG	154	194	174	Abscisic acid responsive element
g5327.t1	TCA-element	TCAGAAGAGG	1405	1445	1425	Salicylic acid responsive element
g5327.t1	AuxRR-core	GGTCCAT	885	925	905	Auxin responsive element
g5327.t1	TGACG-motif	TGACG	1969	2009	1989	MeJA responsive element
g5327.t1	CGTCA-motif	CGTCA	1969	2009	1989	MeJA responsive element
g9423.t1	TCA-element	CCATCTTTTT	1149	1189	1169	Salicylic acid responsive element
g9423.t1	LTR	CCGAAA	736	776	756	Low-temperature responsive element
g9423.t1	ABRE	CACGTG	868	908	888	Abscisic acid responsive element
g9423.t1	ABRE	ACGTG	869	909	889	Abscisic acid responsive element
g9423.t1	TGACG-motif	TGACG	571	611	591	MeJA responsive element
g9423.t1	TGACG-motif	TGACG	1748	1788	1768	MeJA responsive element
g9423.t1	MBS	CAACTG	1381	1421	1401	Drought responsive element
g9423.t1	CGTCA-motif	CGTCA	571	611	591	MeJA responsive element
g9423.t1	CGTCA-motif	CGTCA	1748	1788	1768	MeJA responsive element
g19306.t1	TCA-element	CCATCTTTTT	321	361	341	Salicylic acid responsive element
g19306.t1	TC-rich repeats	GTTTTCTTAC	391	431	411	Defense and Stress responsive element
g19306.t1	TC-rich repeats	ATTCTCTAAC	655	695	675	Defense and Stress responsive element
g19306.t1	P-box	CCTTTTG	25	65	5	Gibberellin responsive element
g19306.t1	P-box	CCTTTTG	0	40	20	Gibberellin responsive element
g19306.t1	ABRE	ACGTG	388	428	408	Abscisic acid responsive element
g19306.t1	LTR	CCGAAA	1269	1309	1289	Low-temperature responsive element
g62765.t1	CGTCA-motif	CGTCA	1109	1149	1129	MeJA responsive element
g62765.t1	TC-rich repeats	GTTTTCTTAC	1139	1179	1159	Defense and Stress responsive element
g62765.t1	TCA-element	CCATCTTTTT	1163	1203	1183	Salicylic acid responsive element
g62765.t1	TCA-element	TCAGAAGAGG	1377	1417	1397	Salicylic acid responsive element
g62765.t1	ABRE	CACGTG	768	808	788	Abscisic acid responsive element
g62765.t1	ABRE	ACGTG	769	809	789	Abscisic acid responsive element
g62765.t1	LTR	CCGAAA	388	428	408	Low-temperature responsive element
g62765.t1	P-box	CCTTTTG	1456	1496	1476	Gibberellin responsive element
g62765.t1	TGACG-motif	TGACG	1109	1149	1129	MeJA responsive element
g39242.t1	LTR	CCGAAA	1573	1613	1593	Low-temperature responsive element
g39242.t1	CGTCA-motif	CGTCA	1453	1493	1473	MeJA responsive element
g39242.t1	TGACG-motif	TGACG	1453	1493	1473	MeJA responsive element
g39242.t1	ABRE	ACGTG	1319	1359	1339	Abscisic acid responsive element
g39242.t1	ABRE	CACGTG	1329	1369	1349	Abscisic acid responsive element
g39242.t1	ABRE	ACGTG	1330	1370	1350	Abscisic acid responsive element
g39242.t1	ABRE	CGTACGTGCA	1364	1404	1384	Abscisic acid responsive element
g39242.t1	ABRE	ACGTG	1366	1406	1386	Abscisic acid responsive element
g39242.t1	ABRE	CACGTG	1660	1700	1680	Abscisic acid responsive element
g39242.t1	ABRE	ACGTG	1661	1701	1681	Abscisic acid responsive element
g39242.t1	TGA-element	AACGAC	1970	2010	1990	Auxin responsive element
g33888.t1	TGACG-motif	TGACG	234	274	254	MeJA responsive element
g33888.t1	TGACG-motif	TGACG	390	430	410	MeJA responsive element
g33888.t1	TGACG-motif	TGACG	1023	1063	1043	MeJA responsive element
g33888.t1	TGACG-motif	TGACG	1026	1066	1046	MeJA responsive element
g33888.t1	ABRE	ACGTG	152	192	172	Abscisic acid responsive element
g33888.t1	CGTCA-motif	CGTCA	234	274	254	MeJA responsive element
g33888.t1	CGTCA-motif	CGTCA	390	430	410	MeJA responsive element
g33888.t1	CGTCA-motif	CGTCA	1023	1063	1043	MeJA responsive element
g33888.t1	CGTCA-motif	CGTCA	1026	1066	1046	MeJA responsive element
g33888.t1	LTR	CCGAAA	92	132	112	Low-temperature responsive element
g33888.t1	LTR	CCGAAA	602	642	622	Low-temperature responsive element
g33888.t1	P-box	CCTTTTG	423	463	443	Gibberellin responsive element
g14749.t1	ABRE	ACGTG	1421	1461	1441	Abscisic acid responsive element
g14749.t1	AuxRE	TGTCTCAATAAG	154	194	174	Auxin responsive element
g14749.t1	TGACG-motif	TGACG	587	627	607	MeJA responsive element
g14749.t1	TGACG-motif	TGACG	713	753	733	MeJA responsive element
g14749.t1	TGACG-motif	TGACG	1852	1892	1872	MeJA responsive element
g14749.t1	CGTCA-motif	CGTCA	587	627	607	MeJA responsive element
g14749.t1	CGTCA-motif	CGTCA	713	753	733	MeJA responsive element
g14749.t1	CGTCA-motif	CGTCA	1852	1892	1872	MeJA responsive element
g38353.t1	TGACG-motif	TGACG	453	493	473	MeJA responsive element
g38353.t1	TGACG-motif	TGACG	495	535	515	MeJA responsive element
g38353.t1	TGACG-motif	TGACG	1374	1414	1394	MeJA responsive element
g38353.t1	ABRE	CACGTG	1692	1732	1712	Abscisic acid responsive element
g38353.t1	ABRE	ACGTG	1693	1733	1713	Abscisic acid responsive element
g38353.t1	ABRE	ACGTG	1766	1806	1786	Abscisic acid responsive element
g38353.t1	TATC-box	TATCCCA	556	596	576	Gibberellin responsive element
g38353.t1	MBS	CAACTG	1002	1042	1022	Drought responsive element
g38353.t1	CGTCA-motif	CGTCA	453	493	473	MeJA responsive element
g38353.t1	CGTCA-motif	CGTCA	495	535	515	MeJA responsive element
g38353.t1	CGTCA-motif	CGTCA	1374	1414	1394	MeJA responsive element
g55758.t1	MBS	CAACTG	1131	1171	1151	Drought responsive element
g55758.t1	MBS	CAACTG	1415	1455	1435	Drought responsive element
g55758.t1	AuxRR-core	GGTCCAT	1431	1471	1451	Auxin responsive element
g55758.t1	TGACG-motif	TGACG	839	879	859	MeJA responsive element
g55758.t1	CGTCA-motif	CGTCA	839	879	859	MeJA responsive element
g55758.t1	TATC-box	TATCCCA	11	51	31	Gibberellin responsive element
g55758.t1	TCA-element	CCATCTTTTT	300	340	320	Salicylic acid responsive element
g55758.t1	TC-rich repeats	ATTCTCTAAC	908	948	928	Defense and Stress responsive element
g55794.t1	MBS	CAACTG	107	147	127	Drought responsive element
g55794.t1	MBS	CAACTG	1142	1182	1162	Drought responsive element
g55794.t1	ABRE	ACGTG	991	1031	1011	Abscisic acid responsive element
g55794.t1	TGACG-motif	TGACG	92	132	112	MeJA responsive element
g55794.t1	TGACG-motif	TGACG	1041	1081	1061	MeJA responsive element
g55794.t1	CGTCA-motif	CGTCA	92	132	112	MeJA responsive element
g55794.t1	CGTCA-motif	CGTCA	1041	1081	1061	MeJA responsive element
g55794.t1	TGA-element	AACGAC	985	1025	1005	Auxin responsive element
g55794.t1	TC-rich repeats	ATTCTCTAAC	919	959	939	Defense and Stress responsive element
g55778.t1	CGTCA-motif	CGTCA	654	694	674	MeJA responsive element
g55778.t1	TC-rich repeats	ATTCTCTAAC	1456	1496	1476	Defense and Stress responsive element
g55778.t1	MBS	CAACTG	673	713	693	Drought responsive element
g55778.t1	MBS	CAACTG	1682	1722	1702	Drought responsive element
g55778.t1	TGACG-motif	TGACG	654	694	674	MeJA responsive element
g55778.t1	ABRE	ACGTG	65	105	85	Abscisic acid responsive element
g44153	DRE	TACCGACAT	996	1036	153	Dehydration, Low-temp, Salt stresses responsive element
g44153	MBS	CAACTG	133	173	1305	Drought responsive element
g44153	LTR	CCGAAA	1285	1325	1016	Low-temperature responsive element
g44153	TGA-element	AACGAC	1037	1077	1057	Auxin responsive element
