# Supplementary material for: Systematic identification and expression analysis of bHLH gene family reveal their relevance to abiotic stress response and anthocyanin biosynthesis in sweetpotato
Source: BMC Plant Biol. 2024 Mar 1;24:156. doi: 10.1186/s12870-024-04788-0 (PMC10905920; doi:10.1186/s12870-024-04788-0)
Supplement: Supplementary file 13 — Supplementary Material 13 [file 12870_2024_4788_MOESM13_ESM.xlsx]

## Sheet: bHLH
Additional file 12. Differentially expressed IbbHLH genes in sweetpotato transcriptome analysis between the flesh of Luozi4 (LZ4) and Qianshu12 (QS12).
ID	LZ4R-1_fpkm	LZ4R-2_fpkm	LZ4R-3_fpkm	QS12R-1_fpkm	QS12R-2_fpkm	QS12R-3_fpkm	LZ4R-1_count	LZ4R-2_count	LZ4R-3_count	QS12R-1_count	QS12R-2_count	QS12R-3_count	QS12_vs_LZ4.log2FoldChange	QS12_vs_LZ4.pvalue	QS12_vs_LZ4.padj	chr	strand	NR	TF-Family	TF-Category	Pfam	Swissprot	KEGG	KEGG pathway	Tremble	KOG	GO	TF-Classification
g38365	0	0.7323	0.523	0	0	0	0	17	12	0	0	0	NA	NA	NA	LG10	-	PREDICTED: transcription factor bHLH71-like [Ipomoea nil]	bHLH	TF	PF00010.26:Helix-loop-helix DNA-binding domain	BH094_ARATH RecName: Full=Transcription factor bHLH94; AltName: Full=Basic helix-loop-helix protein 94; Short=AtbHLH94; Short=bHLH 94; AltName: Full=Transcription factor EN 16; AltName: Full=bHLH transcription factor bHLH094;	K20558 transcription factor SPEECHLESS | (RefSeq) transcription factor SPEECHLESS (A)	ko04016: MAPK signaling pathway - plant	A0A4S4F3Z3_CAMSI RecName: Full=BHLH domain-containing protein {ECO:0000259|PROSITE:PS50888};	--	GO:0005634,nucleus; GO:0003700,DNA-binding transcription factor activity; GO:0000981,DNA-binding transcription factor activity, RNA polymerase II-specific; GO:0046983,protein dimerization activity; GO:0000978,RNA polymerase II cis-regulatory region sequence-specific DNA binding; GO:0006357,regulation of transcription by RNA polymerase II; GO:0006355,regulation of transcription, DNA-templated; GO:…	bHLH
g9535	163.833	183.713	172.421	0.086	0	0.1351	3498	3829	3552	2	0	3	11.4334	7.03107e-67	4.20847e-64	LG3	+	bHLH2 transcription factor [Ipomoea batatas]	bHLH	TF	PF00010.26:Helix-loop-helix DNA-binding domain	BHL42_ACTCC RecName: Full=Transcription factor BHLH42 {ECO:0000305}; AltName: Full=Basic helix-loop-helix protein 42 {ECO:0000305}; Short=AcBHLH42 {ECO:0000303|PubMed:30912865};	K13422 transcription factor MYC2 | (RefSeq) transcription factor MYC2-like (A)	ko04016: MAPK signaling pathway - plant; ko04075: Plant hormone signal transduction	W8CI12_IPOBA SubName: Full=BHLH2 transcription factor {ECO:0000313|EMBL:AFV33952.1};	--	GO:0005634,nucleus; GO:0003677,DNA binding; GO:0046983,protein dimerization activity; GO:0031542,positive regulation of anthocyanin biosynthetic process; GO:0045893,positive regulation of transcription, DNA-templated; GO:0003674,molecular_function; GO:0003676,nucleic acid binding; GO:0005488,binding; GO:0097159,organic cyclic compound binding; GO:1901363,heterocyclic compound binding; GO:0005515,…	bHLH
g1002	20.8017	31.6777	42.3651	0.9236	1.4196	1.3977	372	553	731	18	25	26	4.91496	2.02502e-52	6.62419e-50	LG1	+	PREDICTED: transcription factor bHLH25-like [Ipomoea nil]	bHLH	TF	PF00010.26:Helix-loop-helix DNA-binding domain	BH025_ARATH RecName: Full=Transcription factor bHLH25; AltName: Full=Basic helix-loop-helix protein 25; Short=AtbHLH25; Short=bHLH 25; AltName: Full=Transcription factor EN 29; AltName: Full=bHLH transcription factor bHLH025;	K13422 transcription factor MYC2 | (RefSeq) transcription factor MYC2-like (A)	ko04016: MAPK signaling pathway - plant; ko04075: Plant hormone signal transduction	A0A6M4C8K9_GARJA SubName: Full=BHLH transcription factor bHLH3.2 {ECO:0000313|EMBL:QJQ51159.1};	--	GO:0005634,nucleus; GO:0003700,DNA-binding transcription factor activity; GO:0046983,protein dimerization activity; GO:0000976,transcription regulatory region sequence-specific DNA binding; GO:0006355,regulation of transcription, DNA-templated; GO:0003674,molecular_function; GO:0140110,transcription regulator activity; GO:0005488,binding; GO:0005515,protein binding; GO:0001067,regulatory region n…	bHLH
g33888	4.5805	8.7142	11.6308	0.4203	0.4651	0.1887	140	260	343	14	14	6	4.78026	7.89723e-28	6.40244e-26	LG8	+	PREDICTED: transcription factor MYC2-like isoform X2 [Ipomoea nil]	bHLH	TF	PF14215.6:bHLH-MYC and R2R3-MYB transcription factors N-terminal	BH014_ARATH RecName: Full=Transcription factor bHLH14; AltName: Full=Basic helix-loop-helix protein 14; Short=AtbHLH14; Short=bHLH 14; AltName: Full=Transcription factor EN 33; AltName: Full=bHLH transcription factor bHLH014;	K13422 transcription factor MYC2 | (RefSeq) transcription factor MYC2-like (A)	ko04016: MAPK signaling pathway - plant; ko04075: Plant hormone signal transduction	A0A5J5BUZ2_9ASTE RecName: Full=BHLH domain-containing protein {ECO:0000259|PROSITE:PS50888};	--	GO:0005737,cytoplasm; GO:0005634,nucleus; GO:0003700,DNA-binding transcription factor activity; GO:0046983,protein dimerization activity; GO:0000976,transcription regulatory region sequence-specific DNA binding; GO:0010629,negative regulation of gene expression; GO:0006355,regulation of transcription, DNA-templated; GO:0003674,molecular_function; GO:0140110,transcription regulator activity; GO:00…	bHLH
g17144	6.6568	6.9203	7.0525	1.0407	1.0015	0.7585	135	137	138	23	20	16	3.1443	4.9305e-25	3.36662e-23	LG5	+	PREDICTED: transcription factor bHLH93-like [Ipomoea nil]	--	--	PF00010.26:Helix-loop-helix DNA-binding domain	BH093_ARATH RecName: Full=Transcription factor bHLH93; AltName: Full=Basic helix-loop-helix protein 93; Short=AtbHLH93; Short=bHLH 93; AltName: Full=Transcription factor EN 47; AltName: Full=bHLH transcription factor bHLH093;	--	--	M1ANW6_SOLTU SubName: Full=BHLH transcription factor {ECO:0000313|EnsemblPlants:PGSC0003DMT400026936};	--	GO:0005634,nucleus; GO:0003700,DNA-binding transcription factor activity; GO:0046983,protein dimerization activity; GO:0043565,sequence-specific DNA binding; GO:0045487,gibberellin catabolic process; GO:0007275,multicellular organism development; GO:0010371,regulation of gibberellin biosynthetic process; GO:0006355,regulation of transcription, DNA-templated; GO:0003674,molecular_function; GO:0140…	--
g34207	0.6453	0.8698	0.5632	0.1247	0	0.3265	19	25	16	4	0	10	2.45227	0.0043993	0.0135897	LG9	-	PREDICTED: transcription factor bHLH18-like [Ipomoea nil]	bHLH	TF	PF00010.26:Helix-loop-helix DNA-binding domain	BH025_ARATH RecName: Full=Transcription factor bHLH25; AltName: Full=Basic helix-loop-helix protein 25; Short=AtbHLH25; Short=bHLH 25; AltName: Full=Transcription factor EN 29; AltName: Full=bHLH transcription factor bHLH025;	K13422 transcription factor MYC2 | (RefSeq) transcription factor MYC2-like (A)	ko04016: MAPK signaling pathway - plant; ko04075: Plant hormone signal transduction	A0A1S4B5E3_TOBAC SubName: Full=transcription factor bHLH18-like {ECO:0000313|RefSeq:XP_016484096.1};	--	GO:0005634,nucleus; GO:0003700,DNA-binding transcription factor activity; GO:0046983,protein dimerization activity; GO:0000976,transcription regulatory region sequence-specific DNA binding; GO:0006355,regulation of transcription, DNA-templated; GO:0003674,molecular_function; GO:0140110,transcription regulator activity; GO:0005488,binding; GO:0005515,protein binding; GO:0001067,regulatory region n…	bHLH
g47048	3.1989	3.7768	4.102	0.4478	0.7158	1.5637	59	68	73	9	13	30	2.27986	1.46279e-06	1.03551e-05	LG12	+	PREDICTED: transcription factor bHLH96-like [Ipomoea nil]	bHLH	TF	PF00010.26:Helix-loop-helix DNA-binding domain	BH096_ARATH RecName: Full=Transcription factor bHLH96; AltName: Full=Basic helix-loop-helix protein 96; Short=AtbHLH96; Short=bHLH 96; AltName: Full=Transcription factor EN 15; AltName: Full=bHLH transcription factor bHLH096;	--	--	A0A1S4A574_TOBAC SubName: Full=transcription factor bHLH94-like {ECO:0000313|RefSeq:XP_016471744.1};	--	GO:0005634,nucleus; GO:0003700,DNA-binding transcription factor activity; GO:0000981,DNA-binding transcription factor activity, RNA polymerase II-specific; GO:0046983,protein dimerization activity; GO:0000978,RNA polymerase II cis-regulatory region sequence-specific DNA binding; GO:0006357,regulation of transcription by RNA polymerase II; GO:0003674,molecular_function; GO:0140110,transcription re…	bHLH
g9624	1.8158	1.6036	1.6873	0.3447	0.3815	0.5719	58	50	52	12	12	19	2.24422	6.75426e-08	6.15121e-07	LG3	+	PREDICTED: transcription factor bHLH3-like [Ipomoea nil]	bHLH	TF	PF14215.6:bHLH-MYC and R2R3-MYB transcription factors N-terminal	MTB3_SOLLC RecName: Full=Transcription factor MTB3 {ECO:0000303|PubMed:30610166}; AltName: Full=Basic helix-loop-helix protein 138 {ECO:0000303|PubMed:25612924}; AltName: Full=Protein MYC2-TARGETED BHLH 3 {ECO:0000303|PubMed:30610166}; AltName: Full=Transcription factor bHLH138 {ECO:0000303|PubMed:25612924}; AltName: Full=bHLH transcription factor bHLH138 {ECO:0000305};	K13422 transcription factor MYC2 | (RefSeq) transcription factor MYC2-like (A)	ko04016: MAPK signaling pathway - plant; ko04075: Plant hormone signal transduction	A0A1S3YYL4_TOBAC SubName: Full=transcription factor bHLH3-like {ECO:0000313|RefSeq:XP_016457174.1, ECO:0000313|RefSeq:XP_016457175.1};	--	GO:0005634,nucleus; GO:0003700,DNA-binding transcription factor activity; GO:0046983,protein dimerization activity; GO:0000976,transcription regulatory region sequence-specific DNA binding; GO:0006952,defense response; GO:0031347,regulation of defense response; GO:2000022,regulation of jasmonic acid mediated signaling pathway; GO:0006355,regulation of transcription, DNA-templated; GO:0003674,mole…	bHLH
g53432	8.6273	8.7005	8.5245	2.0509	2.542	1.9768	193	190	184	50	56	46	2.24403	9.55303e-21	4.43475e-19	LG13	+	PREDICTED: transcription factor bHLH47-like [Ipomoea nil]	bHLH	TF	PF00010.26:Helix-loop-helix DNA-binding domain	BH062_ORYSJ RecName: Full=Transcription factor BHLH062 {ECO:0000305}; AltName: Full=Basic helix-loop-helix protein 1 {ECO:0000303|PubMed:12920519}; Short=OsbHLH1 {ECO:0000303|PubMed:12920519}; AltName: Full=Basic helix-loop-helix protein 62 {ECO:0000303|PubMed:16896230}; Short=OsbHLH062 {ECO:0000303|PubMed:16896230}; AltName: Full=bHLH transcription factor bHLH062 {ECO:0000305};	--	--	A0A314KZM1_NICAT SubName: Full=Transcription factor bhlh47 {ECO:0000313|EMBL:OIT34229.1};	--	GO:0005634,nucleus; GO:0003677,DNA binding; GO:0046983,protein dimerization activity; GO:0006355,regulation of transcription, DNA-templated; GO:0003674,molecular_function; GO:0003676,nucleic acid binding; GO:0005488,binding; GO:0097159,organic cyclic compound binding; GO:1901363,heterocyclic compound binding; GO:0005515,protein binding; GO:0006139,nucleobase-containing compound metabolic process;…	bHLH
g59748	12.4564	16.5186	16.8448	3.4055	4.4186	4.2242	292	378	381	87	102	103	2.18405	9.33473e-26	6.66509e-24	LG14	+	PREDICTED: transcription factor bHLH63-like isoform X3 [Ipomoea nil]	bHLH	TF	PF00010.26:Helix-loop-helix DNA-binding domain	BH063_ARATH RecName: Full=Transcription factor bHLH63; AltName: Full=Basic helix-loop-helix protein 63; Short=AtbHLH63; Short=bHLH 63; AltName: Full=Protein CRYPTOCHROME INTERACTING BASIC-HELIX-LOOP-HELIX 1; AltName: Full=Transcription factor EN 84; AltName: Full=bHLH transcription factor bHLH063;	K12126 phytochrome-interacting factor 3 | (RefSeq) transcription factor PIF3-like (A)	ko04075: Plant hormone signal transduction; ko04712: Circadian rhythm - plant	F6I0K5_VITVI RecName: Full=BHLH domain-containing protein {ECO:0000259|PROSITE:PS50888};	--	GO:0005634,nucleus; GO:0003677,DNA binding; GO:0003700,DNA-binding transcription factor activity; GO:0046983,protein dimerization activity; GO:0009908,flower development; GO:0045824,negative regulation of innate immune response; GO:0009911,positive regulation of flower development; GO:0009637,response to blue light; GO:0006351,transcription, DNA-templated; GO:0003674,molecular_function; GO:000367…	bHLH
g42002	25.5973	26.7076	24.1221	9.3517	7.0761	8.2941	540	550	491	215	147	182	1.8921	4.6299e-24	2.83149e-22	LG11	-	PREDICTED: transcription factor bHLH93-like [Ipomoea nil]	bHLH	TF	PF00010.26:Helix-loop-helix DNA-binding domain	BH093_ARATH RecName: Full=Transcription factor bHLH93; AltName: Full=Basic helix-loop-helix protein 93; Short=AtbHLH93; Short=bHLH 93; AltName: Full=Transcription factor EN 47; AltName: Full=bHLH transcription factor bHLH093;	K13422 transcription factor MYC2 | (RefSeq) transcription factor MYC2-like (A)	ko04016: MAPK signaling pathway - plant; ko04075: Plant hormone signal transduction	A0A1S4BNM4_TOBAC SubName: Full=transcription factor bHLH93-like {ECO:0000313|RefSeq:XP_016490472.1};	--	GO:0005634,nucleus; GO:0003700,DNA-binding transcription factor activity; GO:0046983,protein dimerization activity; GO:0043565,sequence-specific DNA binding; GO:0045487,gibberellin catabolic process; GO:0007275,multicellular organism development; GO:0010371,regulation of gibberellin biosynthetic process; GO:0006355,regulation of transcription, DNA-templated; GO:0003674,molecular_function; GO:0140…	bHLH
g9143	0.4423	0.712	1.0478	0.2319	0.385	0.1215	14	22	32	8	12	4	1.82962	0.00463278	0.0142188	LG2	+	PREDICTED: transcription factor UNE10 [Ipomoea nil]	bHLH	TF	PF00010.26:Helix-loop-helix DNA-binding domain	UNE10_ARATH RecName: Full=Transcription factor UNE10; AltName: Full=Basic helix-loop-helix protein 16; Short=AtbHLH16; Short=bHLH 16; AltName: Full=Protein UNFERTILIZED EMBRYO SAC 10; AltName: Full=Transcription factor EN 108; AltName: Full=bHLH transcription factor bHLH016;	K12126 phytochrome-interacting factor 3 | (RefSeq) transcription factor PIF3-like (A)	ko04075: Plant hormone signal transduction; ko04712: Circadian rhythm - plant	A0A484LGV7_9ASTE RecName: Full=BHLH domain-containing protein {ECO:0000259|PROSITE:PS50888};	--	GO:0005634,nucleus; GO:0009506,plasmodesma; GO:0003677,DNA binding; GO:0003700,DNA-binding transcription factor activity; GO:0046983,protein dimerization activity; GO:0009704,de-etiolation; GO:0009567,double fertilization forming a zygote and endosperm; GO:0009959,negative gravitropism; GO:0010187,negative regulation of seed germination; GO:0006355,regulation of transcription, DNA-templated; GO:0…	bHLH
g2470	1.6018	1.0751	1.2022	0.5068	0.5048	0.3186	29	19	21	10	9	6	1.82166	0.00151394	0.0053823	LG1	+	PREDICTED: transcription factor bHLH96-like [Ipomoea nil]	bHLH	TF	PF00010.26:Helix-loop-helix DNA-binding domain	BH096_ARATH RecName: Full=Transcription factor bHLH96; AltName: Full=Basic helix-loop-helix protein 96; Short=AtbHLH96; Short=bHLH 96; AltName: Full=Transcription factor EN 15; AltName: Full=bHLH transcription factor bHLH096;	K20558 transcription factor SPEECHLESS | (RefSeq) transcription factor SPEECHLESS (A)	ko04016: MAPK signaling pathway - plant	A0A1S4A574_TOBAC SubName: Full=transcription factor bHLH94-like {ECO:0000313|RefSeq:XP_016471744.1};	--	GO:0005634,nucleus; GO:0003700,DNA-binding transcription factor activity; GO:0000981,DNA-binding transcription factor activity, RNA polymerase II-specific; GO:0046983,protein dimerization activity; GO:0000978,RNA polymerase II cis-regulatory region sequence-specific DNA binding; GO:0006357,regulation of transcription by RNA polymerase II; GO:0003674,molecular_function; GO:0140110,transcription re…	bHLH
g25336	4.005	2.8243	5.9254	1.3315	1.7388	1.6183	138	95	197	50	59	58	1.70927	5.70941e-07	4.35749e-06	LG7	-	PREDICTED: transcription factor bHLH118-like [Ipomoea nil]	bHLH	TF	PF00010.26:Helix-loop-helix DNA-binding domain	BH126_ARATH RecName: Full=Transcription factor bHLH126; AltName: Full=Basic helix-loop-helix protein 126; Short=AtbHLH126; Short=bHLH 126; AltName: Full=Transcription factor EN 3; AltName: Full=bHLH transcription factor bHLH126;	--	--	A0A484LVY2_9ASTE RecName: Full=BHLH domain-containing protein {ECO:0000259|PROSITE:PS50888};	--	GO:0090575,RNA polymerase II transcription regulator complex; GO:0000981,DNA-binding transcription factor activity, RNA polymerase II-specific; GO:0046983,protein dimerization activity; GO:0000977,RNA polymerase II transcription regulatory region sequence-specific DNA binding; GO:0006357,regulation of transcription by RNA polymerase II; GO:0003674,molecular_function; GO:0003700,DNA-binding transc…	bHLH
g23731	5.5744	4.7154	5.1208	1.5888	1.5867	2.6796	132	109	117	41	37	66	1.66456	2.05396e-07	1.71004e-06	LG6	-	PREDICTED: transcription factor bHLH96-like [Ipomoea nil]	bHLH	TF	PF00010.26:Helix-loop-helix DNA-binding domain	BH094_ARATH RecName: Full=Transcription factor bHLH94; AltName: Full=Basic helix-loop-helix protein 94; Short=AtbHLH94; Short=bHLH 94; AltName: Full=Transcription factor EN 16; AltName: Full=bHLH transcription factor bHLH094;	K20558 transcription factor SPEECHLESS | (RefSeq) transcription factor SPEECHLESS (A)	ko04016: MAPK signaling pathway - plant	A0A1S4CNR6_TOBAC SubName: Full=transcription factor bHLH96-like {ECO:0000313|RefSeq:XP_016502614.1};	--	GO:0005634,nucleus; GO:0003700,DNA-binding transcription factor activity; GO:0000981,DNA-binding transcription factor activity, RNA polymerase II-specific; GO:0046983,protein dimerization activity; GO:0000978,RNA polymerase II cis-regulatory region sequence-specific DNA binding; GO:0006357,regulation of transcription by RNA polymerase II; GO:0006355,regulation of transcription, DNA-templated; GO:…	bHLH
g38353	51.9082	87.3846	103.29	34.755	29.9793	26.8553	2386	3921	4581	1741	1357	1284	1.65083	1.77549e-12	3.35448e-11	LG10	-	MYC2-1 [Ipomoea batatas]	bHLH	TF	PF14215.6:bHLH-MYC and R2R3-MYB transcription factors N-terminal	MYC2_SOLLC RecName: Full=Transcription factor MYC2 {ECO:0000303|PubMed:24483714}; Short=LeMYC2 {ECO:0000303|PubMed:24483714}; Short=SlMYC2 {ECO:0000303|PubMed:29528226}; AltName: Full=Basic helix-loop-helix protein 147 {ECO:0000303|PubMed:25612924}; AltName: Full=Transcription factor bHLH147 {ECO:0000303|PubMed:25612924}; AltName: Full=bHLH transcription factor bHLH147 {ECO:0000305};	K13422 transcription factor MYC2 | (RefSeq) transcription factor MYC2-like (A)	ko04016: MAPK signaling pathway - plant; ko04075: Plant hormone signal transduction	A0A142KXI2_IPOBA SubName: Full=MYC2-1 {ECO:0000313|EMBL:AMS24659.1};	--	GO:0005634,nucleus; GO:0003700,DNA-binding transcription factor activity; GO:0046983,protein dimerization activity; GO:0043565,sequence-specific DNA binding; GO:0000976,transcription regulatory region sequence-specific DNA binding; GO:0006952,defense response; GO:0007275,multicellular organism development; GO:0045893,positive regulation of transcription, DNA-templated; GO:0040008,regulation of gr…	bHLH
g30090	8.6115	7.8478	6.7807	2.5142	2.896	3.8707	154	137	117	49	51	72	1.59473	4.72206e-08	4.4381e-07	LG7	+	PREDICTED: transcription factor bHLH47-like isoform X2 [Ipomoea nil]	--	--	PF00010.26:Helix-loop-helix DNA-binding domain	BH062_ORYSJ RecName: Full=Transcription factor BHLH062 {ECO:0000305}; AltName: Full=Basic helix-loop-helix protein 1 {ECO:0000303|PubMed:12920519}; Short=OsbHLH1 {ECO:0000303|PubMed:12920519}; AltName: Full=Basic helix-loop-helix protein 62 {ECO:0000303|PubMed:16896230}; Short=OsbHLH062 {ECO:0000303|PubMed:16896230}; AltName: Full=bHLH transcription factor bHLH062 {ECO:0000305};	--	--	A0A1D9CF94_VACCO SubName: Full=Transcription factor BHLH011 {ECO:0000313|EMBL:AOY34382.1}; Flags: Fragment;	--	GO:0005634,nucleus; GO:0003677,DNA binding; GO:0046983,protein dimerization activity; GO:0006355,regulation of transcription, DNA-templated; GO:0003674,molecular_function; GO:0003676,nucleic acid binding; GO:0005488,binding; GO:0097159,organic cyclic compound binding; GO:1901363,heterocyclic compound binding; GO:0005515,protein binding; GO:0006139,nucleobase-containing compound metabolic process;…	--
g607	1.0961	1.3724	1.7041	0.8941	0.5566	0.3513	18	22	27	16	9	6	1.46276	0.0107694	0.0293685	LG1	+	PREDICTED: transcription factor bHLH96-like [Ipomoea nil]	bHLH	TF	PF00010.26:Helix-loop-helix DNA-binding domain	BH094_ARATH RecName: Full=Transcription factor bHLH94; AltName: Full=Basic helix-loop-helix protein 94; Short=AtbHLH94; Short=bHLH 94; AltName: Full=Transcription factor EN 16; AltName: Full=bHLH transcription factor bHLH094;	K20558 transcription factor SPEECHLESS | (RefSeq) transcription factor SPEECHLESS (A)	ko04016: MAPK signaling pathway - plant	A0A1S3YMQ4_TOBAC SubName: Full=transcription factor bHLH96-like {ECO:0000313|RefSeq:XP_016453539.1};	--	GO:0005634,nucleus; GO:0003700,DNA-binding transcription factor activity; GO:0000981,DNA-binding transcription factor activity, RNA polymerase II-specific; GO:0046983,protein dimerization activity; GO:0000978,RNA polymerase II cis-regulatory region sequence-specific DNA binding; GO:0006357,regulation of transcription by RNA polymerase II; GO:0006355,regulation of transcription, DNA-templated; GO:…	bHLH
g25337	2.8084	2.055	2.6508	0.8283	1.5787	0.9161	56	40	51	18	31	19	1.45474	0.000623575	0.00246763	LG7	-	PREDICTED: transcription factor bHLH36-like [Ipomoea nil]	bHLH	TF	PF00010.26:Helix-loop-helix DNA-binding domain	BH126_ARATH RecName: Full=Transcription factor bHLH126; AltName: Full=Basic helix-loop-helix protein 126; Short=AtbHLH126; Short=bHLH 126; AltName: Full=Transcription factor EN 3; AltName: Full=bHLH transcription factor bHLH126;	--	--	A0A1S3XVB9_TOBAC SubName: Full=transcription factor bHLH118-like isoform X1 {ECO:0000313|RefSeq:XP_016443891.1};	--	GO:0090575,RNA polymerase II transcription regulator complex; GO:0000981,DNA-binding transcription factor activity, RNA polymerase II-specific; GO:0046983,protein dimerization activity; GO:0000977,RNA polymerase II transcription regulatory region sequence-specific DNA binding; GO:0006357,regulation of transcription by RNA polymerase II; GO:0003674,molecular_function; GO:0003700,DNA-binding transc…	bHLH
g29126	87.7207	96.9119	91.5944	43.5542	37.0518	43.2171	1606	1732	1618	869	668	823	1.41955	1.62025e-24	1.03124e-22	LG7	-	PREDICTED: transcription factor bHLH93-like [Ipomoea nil]	bHLH	TF	PF00010.26:Helix-loop-helix DNA-binding domain	BH093_ARATH RecName: Full=Transcription factor bHLH93; AltName: Full=Basic helix-loop-helix protein 93; Short=AtbHLH93; Short=bHLH 93; AltName: Full=Transcription factor EN 47; AltName: Full=bHLH transcription factor bHLH093;	K13422 transcription factor MYC2 | (RefSeq) transcription factor MYC2-like (A)	ko04016: MAPK signaling pathway - plant; ko04075: Plant hormone signal transduction	A0A1S4DRD4_TOBAC SubName: Full=transcription factor bHLH93-like {ECO:0000313|RefSeq:XP_016515694.1};	--	GO:0005634,nucleus; GO:0003700,DNA-binding transcription factor activity; GO:0046983,protein dimerization activity; GO:0043565,sequence-specific DNA binding; GO:0045487,gibberellin catabolic process; GO:0007275,multicellular organism development; GO:0010371,regulation of gibberellin biosynthetic process; GO:0006355,regulation of transcription, DNA-templated; GO:0003674,molecular_function; GO:0140…	bHLH
g13135	13.8386	10.8201	9.2745	6.6408	4.6678	7.4278	283	216	183	148	94	158	1.1323	9.6846e-05	0.000466999	LG4	+	PREDICTED: transcription factor bHLH104-like [Ipomoea nil]	bHLH	TF	PF00010.26:Helix-loop-helix DNA-binding domain	BH104_ARATH RecName: Full=Transcription factor bHLH104; AltName: Full=Basic helix-loop-helix protein 104; Short=AtbHLH104; Short=bHLH 104; AltName: Full=Transcription factor EN 136; AltName: Full=bHLH transcription factor bHLH104;	--	--	A0A2G2W195_CAPBA SubName: Full=Transcription factor {ECO:0000313|EMBL:PHT39004.1};	--	GO:0005634,nucleus; GO:0003677,DNA binding; GO:0003700,DNA-binding transcription factor activity; GO:0046983,protein dimerization activity; GO:0071333,cellular response to glucose stimulus; GO:0006355,regulation of transcription, DNA-templated; GO:0003674,molecular_function; GO:0003676,nucleic acid binding; GO:0005488,binding; GO:0097159,organic cyclic compound binding; GO:1901363,heterocyclic co…	bHLH
g48979	35.5368	46.4821	45.6744	22.5911	23.1152	24.0311	1416	1808	1756	981	907	996	1.12856	4.34047e-17	1.40675e-15	LG12	-	PREDICTED: transcription factor bHLH62-like isoform X1 [Ipomoea nil]	--	--	PF00010.26:Helix-loop-helix DNA-binding domain	BH062_ARATH RecName: Full=Transcription factor bHLH62; AltName: Full=Basic helix-loop-helix protein 62; Short=AtbHLH62; Short=bHLH 62; AltName: Full=Transcription factor EN 85; AltName: Full=bHLH transcription factor bHLH062;	K12126 phytochrome-interacting factor 3 | (RefSeq) transcription factor PIF3-like (A)	ko04075: Plant hormone signal transduction; ko04712: Circadian rhythm - plant	A0A5J5BPA6_9ASTE RecName: Full=BHLH domain-containing protein {ECO:0000259|PROSITE:PS50888};	--	GO:0005634,nucleus; GO:0003700,DNA-binding transcription factor activity; GO:0046983,protein dimerization activity; GO:0000976,transcription regulatory region sequence-specific DNA binding; GO:0006355,regulation of transcription, DNA-templated; GO:0003674,molecular_function; GO:0140110,transcription regulator activity; GO:0005488,binding; GO:0005515,protein binding; GO:0001067,regulatory region n…	--
g7739	16.0588	8.2825	9.8243	6.8561	7.0779	6.8081	288	145	170	134	125	127	1.00867	0.00182964	0.00636393	LG2	-	PREDICTED: transcription factor bHLH128-like [Ipomoea nil]	bHLH	TF	PF00010.26:Helix-loop-helix DNA-binding domain	BH128_ARATH RecName: Full=Transcription factor bHLH128; AltName: Full=Basic helix-loop-helix protein 128; Short=AtbHLH128; Short=bHLH 128; AltName: Full=Transcription factor EN 74; AltName: Full=bHLH transcription factor bHLH128;	K12126 phytochrome-interacting factor 3 | (RefSeq) transcription factor PIF3-like (A)	ko04075: Plant hormone signal transduction; ko04712: Circadian rhythm - plant	A0A1S4AKA5_TOBAC SubName: Full=transcription factor bHLH128-like isoform X1 {ECO:0000313|RefSeq:XP_016477044.1};	--	GO:0005829,cytosol; GO:0005634,nucleus; GO:0003700,DNA-binding transcription factor activity; GO:0000981,DNA-binding transcription factor activity, RNA polymerase II-specific; GO:0046983,protein dimerization activity; GO:0000978,RNA polymerase II cis-regulatory region sequence-specific DNA binding; GO:0000976,transcription regulatory region sequence-specific DNA binding; GO:0010119,regulation of …	bHLH
g4237	0.8752	1.4089	1.4902	3.7286	4.4121	2.0134	28	44	46	130	139	67	-1.17544	0.00226144	0.00765113	LG2	-	PREDICTED: transcription factor bHLH130-like isoform X1 [Ipomoea nil]	bHLH	TF	PF00010.26:Helix-loop-helix DNA-binding domain	BH122_ARATH RecName: Full=Transcription factor bHLH122; AltName: Full=Basic helix-loop-helix protein 122; Short=AtbHLH122; Short=bHLH 122; AltName: Full=Transcription factor EN 70; AltName: Full=bHLH transcription factor bHLH122;	K12126 phytochrome-interacting factor 3 | (RefSeq) transcription factor PIF3-like (A)	ko04075: Plant hormone signal transduction; ko04712: Circadian rhythm - plant	A0A484N4H7_9ASTE RecName: Full=BHLH domain-containing protein {ECO:0000259|PROSITE:PS50888};	--	GO:0005634,nucleus; GO:0003700,DNA-binding transcription factor activity; GO:0000981,DNA-binding transcription factor activity, RNA polymerase II-specific; GO:0046983,protein dimerization activity; GO:0000978,RNA polymerase II cis-regulatory region sequence-specific DNA binding; GO:0000976,transcription regulatory region sequence-specific DNA binding; GO:0042335,cuticle development; GO:0048573,ph…	bHLH
g12144	1.0798	0.3848	0.9732	2.0248	2.9082	2.7984	23	8	20	47	61	62	-1.38409	0.004296	0.0133027	LG3	-	PREDICTED: transcription factor BPE-like [Ipomoea nil]	bHLH	TF	PF00010.26:Helix-loop-helix DNA-binding domain	BH094_ORYSJ RecName: Full=Transcription factor BHLH094 {ECO:0000305}; AltName: Full=Basic helix-loop-helix protein 94 {ECO:0000303|PubMed:16896230}; Short=OsbHLH094 {ECO:0000303|PubMed:16896230}; AltName: Full=bHLH transcription factor bHLH094 {ECO:0000305};	K12126 phytochrome-interacting factor 3 | (RefSeq) transcription factor PIF3-like (A)	ko04075: Plant hormone signal transduction; ko04712: Circadian rhythm - plant	A0A1S4AX06_TOBAC SubName: Full=transcription factor bHLH79-like isoform X1 {ECO:0000313|RefSeq:XP_016481151.1};	--	GO:0005634,nucleus; GO:0003677,DNA binding; GO:0003700,DNA-binding transcription factor activity; GO:0046983,protein dimerization activity; GO:0006355,regulation of transcription, DNA-templated; GO:0003674,molecular_function; GO:0003676,nucleic acid binding; GO:0005488,binding; GO:0097159,organic cyclic compound binding; GO:1901363,heterocyclic compound binding; GO:0140110,transcription regulator…	bHLH
g33866	42.2094	61.2604	47.6799	166.314	168.328	160.642	823	1166	897	3534	3232	3258	-1.45674	1.90742e-21	9.36467e-20	LG8	-	PREDICTED: transcription factor bHLH79-like [Ipomoea nil]	bHLH	TF	PF00010.26:Helix-loop-helix DNA-binding domain	BH079_ARATH RecName: Full=Transcription factor bHLH79; AltName: Full=Basic helix-loop-helix protein 79; Short=AtbHLH79; Short=bHLH 79; AltName: Full=Transcription factor EN 81; AltName: Full=bHLH transcription factor bHLH079;	K12126 phytochrome-interacting factor 3 | (RefSeq) transcription factor PIF3-like (A)	ko04075: Plant hormone signal transduction; ko04712: Circadian rhythm - plant	A0A1S3YNP7_TOBAC SubName: Full=transcription factor bHLH79-like isoform X1 {ECO:0000313|RefSeq:XP_016453733.1};	--	GO:0005634,nucleus; GO:0003700,DNA-binding transcription factor activity; GO:0046983,protein dimerization activity; GO:0000976,transcription regulatory region sequence-specific DNA binding; GO:0006355,regulation of transcription, DNA-templated; GO:0003674,molecular_function; GO:0140110,transcription regulator activity; GO:0005488,binding; GO:0005515,protein binding; GO:0001067,regulatory region n…	bHLH
g46801	1.3671	1.5317	1.8596	4.5081	5.6831	6.7768	32	35	42	115	131	165	-1.57577	2.43246e-07	1.99737e-06	LG11	+	PREDICTED: transcription factor bHLH30-like [Ipomoea nil]	bHLH	TF	PF00010.26:Helix-loop-helix DNA-binding domain	BH030_ARATH RecName: Full=Transcription factor bHLH30; AltName: Full=Basic helix-loop-helix protein 30; Short=AtbHLH30; Short=bHLH 30; AltName: Full=Transcription factor EN 53; AltName: Full=bHLH transcription factor bHLH030;	K13422 transcription factor MYC2 | (RefSeq) transcription factor MYC2-like (A)	ko04016: MAPK signaling pathway - plant; ko04075: Plant hormone signal transduction	A0A3Q7HEZ9_SOLLC RecName: Full=BHLH domain-containing protein {ECO:0000259|PROSITE:PS50888};	--	GO:0005634,nucleus; GO:0003677,DNA binding; GO:0003700,DNA-binding transcription factor activity; GO:0046983,protein dimerization activity; GO:0006355,regulation of transcription, DNA-templated; GO:0003674,molecular_function; GO:0003676,nucleic acid binding; GO:0005488,binding; GO:0097159,organic cyclic compound binding; GO:1901363,heterocyclic compound binding; GO:0140110,transcription regulator…	bHLH
g34605	0	0.5369	1.0863	3.0656	2.3283	1.7004	0	8	16	51	35	27	-1.90901	0.0188838	0.0470041	LG9	-	PREDICTED: transcription factor bHLH30-like [Ipomoea nil]	bHLH	TF	--	BH032_ARATH RecName: Full=Transcription factor AIG1; Short=AtAIG1; AltName: Full=Basic helix-loop-helix protein 32; Short=AtbHLH32; Short=bHLH 32; AltName: Full=Protein TARGET OF MOOPTEROS 5; AltName: Full=Transcription factor EN 54; AltName: Full=bHLH transcription factor bHLH032;	--	--	A0A6I9TJL8_SESIN SubName: Full=transcription factor bHLH30-like {ECO:0000313|RefSeq:XP_011086002.1};	--	GO:0005634,nucleus; GO:0003677,DNA binding; GO:0003700,DNA-binding transcription factor activity; GO:0046983,protein dimerization activity; GO:0009718,anthocyanin-containing compound biosynthetic process; GO:0016036,cellular response to phosphate starvation; GO:0006355,regulation of transcription, DNA-templated; GO:0048364,root development; GO:0080147,root hair cell development; GO:0003674,molecu…	bHLH
g14702	0.4338	0.2666	0.2248	2.2292	2.2027	2.6276	10	6	5	56	50	63	-2.65548	1.08883e-07	9.56319e-07	LG4	+	PREDICTED: transcription factor bHLH71-like [Ipomoea nil]	bHLH	TF	PF00010.26:Helix-loop-helix DNA-binding domain	BH071_ARATH RecName: Full=Transcription factor bHLH71; AltName: Full=Basic helix-loop-helix protein 71; Short=AtbHLH71; Short=bHLH 71; AltName: Full=Transcription factor EN 17; AltName: Full=bHLH transcription factor bHLH071;	K20558 transcription factor SPEECHLESS | (RefSeq) transcription factor SPEECHLESS (A)	ko04016: MAPK signaling pathway - plant	A0A2G9GIK0_9LAMI RecName: Full=BHLH domain-containing protein {ECO:0000259|PROSITE:PS50888};	--	GO:0005634,nucleus; GO:0003700,DNA-binding transcription factor activity; GO:0000981,DNA-binding transcription factor activity, RNA polymerase II-specific; GO:0046983,protein dimerization activity; GO:0000978,RNA polymerase II cis-regulatory region sequence-specific DNA binding; GO:0007275,multicellular organism development; GO:0006357,regulation of transcription by RNA polymerase II; GO:0006355,…	bHLH
g49455	1.5941	4.8991	3.4669	27.3133	27.8121	26.5063	61	183	128	1139	1048	1055	-2.79904	1.67245e-19	6.93945e-18	LG12	-	PREDICTED: transcription factor PIF1-like [Ipomoea nil]	bHLH	TF	PF00010.26:Helix-loop-helix DNA-binding domain	PIF1_ARATH RecName: Full=Transcription factor PIF1; AltName: Full=Basic helix-loop-helix protein 15; Short=AtbHLH15; Short=bHLH 15; AltName: Full=Protein PHY-INTERACTING FACTOR 1; AltName: Full=Protein PHYTOCHROME INTERACTING FACTOR 3-LIKE 5; AltName: Full=Transcription factor EN 101; AltName: Full=bHLH transcription factor bHLH015;	K16189 phytochrome-interacting factor 4 | (RefSeq) transcription factor PIF4-like (A)	ko04075: Plant hormone signal transduction	A0A1J6JNV3_NICAT SubName: Full=Transcription factor pif1 {ECO:0000313|EMBL:OIT08569.1};	--	GO:0005634,nucleus; GO:0003677,DNA binding; GO:0003700,DNA-binding transcription factor activity; GO:0042802,identical protein binding; GO:0010313,phytochrome binding; GO:0046983,protein dimerization activity; GO:0015995,chlorophyll biosynthetic process; GO:0009740,gibberellic acid mediated signaling pathway; GO:0006783,heme biosynthetic process; GO:0009959,negative gravitropism; GO:0010100,negat…	bHLH
g52855	0.2698	0.3159	0.1998	4.3862	2.3096	3.039	7	8	5	124	59	82	-3.36837	2.09731e-11	3.40655e-10	LG13	-	PREDICTED: transcription factor BEE 1-like isoform X1 [Ipomoea nil]	bHLH	TF	PF00010.26:Helix-loop-helix DNA-binding domain	BEE1_ARATH RecName: Full=Transcription factor BEE 1; AltName: Full=Basic helix-loop-helix protein 44; Short=AtbHLH44; Short=bHLH 44; AltName: Full=Protein Brassinosteroid enhanced expression 1; AltName: Full=Transcription factor EN 77; AltName: Full=bHLH transcription factor bHLH044;	K12126 phytochrome-interacting factor 3 | (RefSeq) transcription factor PIF3-like (A)	ko04075: Plant hormone signal transduction; ko04712: Circadian rhythm - plant	A0A1S4B9T6_TOBAC SubName: Full=transcription factor BEE 3-like {ECO:0000313|RefSeq:XP_016485602.1};	--	GO:0005634,nucleus; GO:0003677,DNA binding; GO:0003700,DNA-binding transcription factor activity; GO:0046983,protein dimerization activity; GO:1902448,positive regulation of shade avoidance; GO:2000762,regulation of phenylpropanoid metabolic process; GO:0006355,regulation of transcription, DNA-templated; GO:0006351,transcription, DNA-templated; GO:0003674,molecular_function; GO:0003676,nucleic ac…	bHLH
g53517	0	0	0.2074	3.3048	2.1335	1.7313	0	0	2	36	21	18	-4.87624	6.4731e-05	0.000325937	LG13	-	PREDICTED: transcription factor ILI4-like [Ipomoea nil]	--	--	PF00010.26:Helix-loop-helix DNA-binding domain	PRE4_ARATH RecName: Full=Transcription factor PRE4; AltName: Full=Basic helix-loop-helix protein 161; Short=AtbHLH161; Short=bHLH 161; AltName: Full=Protein BANQUO 3; AltName: Full=Protein PACLOBUTRAZOL RESISTANCE 4; AltName: Full=bHLH transcription factor bHLH161;	--	--	A0A6N2AKU2_SOLCI RecName: Full=BHLH domain-containing protein {ECO:0000259|PROSITE:PS50888};	--	GO:0005634,nucleus; GO:0003700,DNA-binding transcription factor activity; GO:0046983,protein dimerization activity; GO:0009740,gibberellic acid mediated signaling pathway; GO:0009640,photomorphogenesis; GO:0040008,regulation of growth; GO:0048510,regulation of timing of transition from vegetative to reproductive phase; GO:0003674,molecular_function; GO:0140110,transcription regulator activity; GO…	--
g20532	0.2093	0.1072	0	3.938	3.8798	4.2265	4	2	0	82	73	84	-4.96483	9.10354e-13	1.79091e-11	LG5	+	PREDICTED: transcription factor bHLH36-like [Ipomoea nil]	bHLH	TF	PF00010.26:Helix-loop-helix DNA-binding domain	BH126_ARATH RecName: Full=Transcription factor bHLH126; AltName: Full=Basic helix-loop-helix protein 126; Short=AtbHLH126; Short=bHLH 126; AltName: Full=Transcription factor EN 3; AltName: Full=bHLH transcription factor bHLH126;	--	--	A0A484L8U1_9ASTE RecName: Full=BHLH domain-containing protein {ECO:0000259|PROSITE:PS50888};	--	GO:0090575,RNA polymerase II transcription regulator complex; GO:0000981,DNA-binding transcription factor activity, RNA polymerase II-specific; GO:0046983,protein dimerization activity; GO:0000977,RNA polymerase II transcription regulatory region sequence-specific DNA binding; GO:0006357,regulation of transcription by RNA polymerase II; GO:0003674,molecular_function; GO:0003700,DNA-binding transc…	bHLH
g60403	0	0	0	12.6315	14.5321	14.9481	0	0	0	278	289	314	-10.2977	1.00185e-17	3.45818e-16	LG15	+	PREDICTED: transcription factor HEC2-like [Ipomoea nil]	bHLH	TF	PF00010.26:Helix-loop-helix DNA-binding domain	HEC2_ARATH RecName: Full=Transcription factor HEC2; AltName: Full=Basic helix-loop-helix protein 37; Short=AtbHLH37; Short=bHLH 37; AltName: Full=Protein HECATE 2; AltName: Full=Transcription factor EN 117; AltName: Full=bHLH transcription factor bHLH037;	K12126 phytochrome-interacting factor 3 | (RefSeq) transcription factor PIF3-like (A)	ko04075: Plant hormone signal transduction; ko04712: Circadian rhythm - plant	A0A068VLN9_COFCA RecName: Full=BHLH domain-containing protein {ECO:0000259|PROSITE:PS50888};	--	GO:0005634,nucleus; GO:0003677,DNA binding; GO:0003700,DNA-binding transcription factor activity; GO:0046983,protein dimerization activity; GO:0048462,carpel formation; GO:0048467,gynoecium development; GO:0080126,ovary septum development; GO:0006355,regulation of transcription, DNA-templated; GO:0010500,transmitting tissue development; GO:0003674,molecular_function; GO:0003676,nucleic acid bindi…	bHLH
